# Supplementary material for: Reverse vaccinology-based identification of a novel surface lipoprotein that is an effective vaccine antigen against bovine infections caused by Pasteurella multocida
Source: PLoS Pathog. 2023 Mar 24;19(3):e1011249. doi: 10.1371/journal.ppat.1011249 (PMC10075479; doi:10.1371/journal.ppat.1011249)
Supplement: S1 Table — (XLSX) [file ppat.1011249.s002.xlsx]

## Sheet: Sheet1
Organism Name	Strain	BioSample	BioProject	Has PmSLP	Has SLAM	Has PlpE	Has PlpP	host	host disease	collection date	geographic location	Capsule type	isolation source
Pasteurella multocida	ATCC 43137	SAMN02904551	PRJNA244572	Yes	Yes	Yes	Yes	porcine	unknown	unknown	unknown	A	unknown
Pasteurella multocida subsp. gallicida	NCTC10204	SAMEA3696435	PRJEB6403	No	Yes	Yes	Yes	bovine	unknown	1900/1960	United Kingdom	A	not available: to be reported later
Pasteurella multocida	NCTC10322	SAMEA4521464	PRJEB6403	Yes	Yes	Yes	Yes	porcine	unknown	1900/1962	unknown	A	unknown
Pasteurella multocida	TB168	SAMN09781074	PRJNA484905	Yes	Yes	Yes	Yes	unknown	unknown	Dec-2017	China	A	missing
Pasteurella multocida	USDA-ARS-USMARC-60385	SAMN04622940	PRJNA281531	Yes	Yes	Yes	Yes	bovine	unknown	27-Sep-2013	USA	A	missing
Pasteurella multocida	USDA-ARS-USMARC-60675	SAMN04622942	PRJNA281531	Yes	Yes	Yes	Yes	bovine	BRD	11-Oct-2013	USA	A	missing
Pasteurella multocida	BS168	SAMN09781076	PRJNA484905	Yes	Yes	Yes	Yes	unknown	unknown	Dec-2017	China	A	missing
Pasteurella multocida	PM8-1	SAMN09781073	PRJNA484905	Yes	Yes	Yes	Yes	porcine	Pasteurellosis	Oct-2015	China	A	diseased pig
Pasteurella multocida	EB104	SAMN11963756	PRJNA484905	Yes	Yes	Yes	Yes	unknown	unknown	21-Dec-2017	China	A	unknown
Pasteurella multocida	PM 8-6	SAMN11964561	PRJNA484905	Yes	Yes	Yes	Yes	porcine	unknown	10-Dec-2015	China	A	unknown
Pasteurella multocida	EB168	SAMN09781075	PRJNA484905	Yes	Yes	Yes	Yes	unknown	unknown	Dec-2017	China	A	missing
Pasteurella multocida subsp. septica	CIRMBP-0873	SAMN06140952	PRJNA355236	Yes	Yes	Yes	Yes	rodent	Pasteurellosis	missing	France	F	lung
Pasteurella multocida subsp. multocida HB01	HB01	SAMN03604281	PRJNA210009	Yes	Yes	Yes	Yes	bovine	BRD	unknown	unknown	A	unknown
Pasteurella multocida	Pm-3	SAMN04520874	PRJNA312874	Yes	Yes	Yes	Yes	bovine	unknown	Sep-2013	China	unknown	unknown
Pasteurella multocida	KVNON-213	SAMN14260239	PRJNA609782	No	Yes	Yes	Yes	feline	unknown	2018-03-12	South Korea	A + F	nasal cavity
Pasteurella multocida	NCTC8282	SAMEA104200666	PRJEB6403	No	Yes	Yes	No	human	unknown	1900/1952	unknown	unknown	Dog bite
Pasteurella multocida subsp. multocida str. HN06	HN06	SAMN02603325	PRJNA80883	No	Yes	Yes	Yes	unknown	unknown	unknown	unknown	D	unknown
Pasteurella multocida subsp. multocida str. 3480	3480	SAMN02603505	PRJNA32177	Yes	Yes	No	Yes	porcine	Pasteurellosis	unknown	unknown	A	lung of animal with pneumonia
Pasteurella multocida	CQ2	SAMN03860038	PRJNA289953	Yes	Yes	Yes	Yes	bovine	BRD	May-2013	China	A	pneumonic lungs
Pasteurella multocida	Razi_Pm0001	SAMN05967336	PRJNA352138	Yes	Yes	No	Yes	bovine	Pasteurellosis	1936	Iran	B	vaccine
Pasteurella multocida	CQ6	SAMN03860035	PRJNA289952	Yes	Yes	Yes	Yes	bovine	BRD	May-2013	China	A	pneumonic lungs
Pasteurella multocida subsp. multocida	HN01	SAMN11040711	PRJNA525062	No	Yes	Yes	No	ovine	unknown	2017-11-11	China	D	unknown
Pasteurella multocida 36950	36950	SAMN02603284	PRJNA70829	Yes	Yes	Yes	Yes	bovine	unknown	unknown	unknown	A	unknown
Pasteurella multocida	FDAARGOS_384	SAMN07312428	PRJNA231221	No	Yes	Yes	Yes	human	Cellullitis	19-May-2015	USA	A	abscess
Pasteurella multocida	FDAARGOS_385	SAMN07312429	PRJNA231221	No	Yes	Yes	Yes	human	Cellullitis	19-May-2015	USA	A	wound
Pasteurella multocida	FCf15	SAMN11349271	PRJNA531070	No	Yes	Yes	Yes	avian	unknown	05-Jun-2004	China	A	unknown
Pasteurella multocida	USDA-ARS-USMARC-59910	SAMN04622931	PRJNA281531	Yes	Yes	Yes	Yes	bovine	BRD	27-Sep-2013	USA	A	unknown
Pasteurella multocida	PM22	SAMN13069870	PRJNA578700	Yes	Yes	Yes	Yes	bovine	BRD	28-Nov-2011	USA	A	bovine lung affected by bovine respiratory disease
Pasteurella multocida	USDA-ARS-USMARC-60215	SAMN04622935	PRJNA281531	Yes	Yes	Yes	Yes	bovine	BRD	27-Sep-2013	USA	A	missing
Pasteurella multocida	USDA-ARS-USMARC-60381	SAMN04622939	PRJNA281531	Yes	Yes	Yes	Yes	bovine	unknown	24-Sep-2013	USA	A	missing
Pasteurella multocida	USDA-ARS-USMARC-60714	SAMN04622945	PRJNA281531	Yes	Yes	Yes	Yes	bovine	BRD	16-Oct-2013	USA	A	missing
Pasteurella multocida	USDA-ARS-USMARC-60494	SAMN04622941	PRJNA281531	Yes	Yes	Yes	Yes	bovine	BRD	16-Oct-2013	USA	A	missing
Pasteurella multocida	USDA-ARS-USMARC-59962	SAMN04622932	PRJNA281531	Yes	Yes	Yes	Yes	bovine	BRD	24-Sep-2013	USA	A	missing
Pasteurella multocida	USDA-ARS-USMARC-60224	SAMN04622936	PRJNA281531	Yes	Yes	Yes	Yes	bovine	BRD	24-Sep-2013	USA	A	missing
Pasteurella multocida	USDA-ARS-USMARC-60380	SAMN04622938	PRJNA281531	Yes	Yes	Yes	Yes	bovine	unknown	24-Sep-2013	USA	A	missing
Pasteurella multocida	USDA-ARS-USMARC-60712	SAMN04622943	PRJNA281531	Yes	Yes	Yes	Yes	bovine	BRD	14-Oct-2013	USA	A	missing
Pasteurella multocida	USDA-ARS-USMARC-60713	SAMN04622944	PRJNA281531	No	Yes	Yes	Yes	bovine	BRD	14-Oct-2013	USA	A	missing
Pasteurella multocida	USDA-ARS-USMARC-60214	SAMN04622934	PRJNA281531	Yes	Yes	Yes	Yes	bovine	BRD	27-Sep-2013	USA	A	missing
Pasteurella multocida subsp. multocida	HN02	SAMN11049962	PRJNA525385	No	Yes	Yes	Yes	ovine	unknown	2018-10-06	China	A	unknown
Pasteurella multocida	FDAARGOS_218	SAMN04875555	PRJNA231221	No	Yes	Yes	Yes	avian	Septicaemia due to fowl cholera	Missing	USA	A	turkey
Pasteurella multocida	NCTC10323	SAMEA104338374	PRJEB6403	Yes	Yes	No	Yes	bovine	HS	1900/1963	Myanmar	B	not available: to be reported later
Pasteurella multocida	USDA-ARS-USMARC-60717	SAMN04622946	PRJNA281531	Yes	Yes	Yes	Yes	bovine	BRD	02-Oct-2013	USA	A	missing
Pasteurella multocida	USDA-ARS-USMARC-60213	SAMN04622933	PRJNA281531	Yes	Yes	Yes	Yes	bovine	BRD	27-Sep-2013	USA	A	missing
Pasteurella multocida subsp. multocida str. HN07	HN07	SAMN06238074	PRJNA231703	Yes	Yes	Yes	Yes	porcine	Pasteurellosis	unknown	unknown	F	unknown
Pasteurella multocida	FCf83	SAMN11349653	PRJNA531070	No	Yes	Yes	Yes	avian	unknown	28-Dec-2015	China	A	unknown
Pasteurella multocida	FCf71	SAMN11349311	PRJNA531070	No	Yes	Yes	Yes	avian	unknown	18-Sep-2013	China	A	unknown
Pasteurella multocida subsp. septica	NCTC11619	SAMEA104167231	PRJEB6403	No	Yes	No	Yes	human	unknown	1900/1983	unknown	unknown	wound
Pasteurella multocida subsp. multocida PMTB2.1	PMTB2.1	SAMN04528716	PRJNA236642	No	Yes	Yes	Yes	unknown	unknown	unknown	unknown	A	unknown
Pasteurella multocida	NCTC10382	SAMEA2822166	PRJEB6403	No	Yes	No	Yes	human	unknown	1964	unknown	A	Infected finger
Pasteurella multocida	FCf45	SAMN11349313	PRJNA531070	No	Yes	Yes	Yes	avian	unknown	27-Oct-2009	China	A	unknown
Pasteurella multocida subsp. multocida str. HB03	HB03	SAMN02641508	PRJNA83131	Yes	Yes	Yes	Yes	porcine	Pasteurellosis	missing	missing	A	diseased pig
Pasteurella multocida	9N	SAMN08912486	PRJNA431932	Yes	Yes	Yes	Yes	rodent	unknown	unknown	unknown	F	unknown
Pasteurella multocida	FDAARGOS_216	SAMN04875553	PRJNA231221	No	Yes	Yes	Yes	avian	Septicaemia due to fowl cholera	1958	USA	A	liver
Pasteurella multocida	Razi 0002	SAMN06205305	PRJNA360234	No	Yes	Yes	Yes	avian	unknown	1984	Iran	A	vaccine
Pasteurella multocida	Q	SAMN10371982	PRJNA503711	No	Yes	Yes	Yes	avian	unknown	Jul-2010	China	A	tissues
Pasteurella multocida	20N	SAMN08912474	PRJNA431924	Yes	Yes	No	Yes	rodent	unknown	unknown	unknown	A	unknown
Pasteurella multocida OH1905	OH1905	SAMN03492042	PRJNA192965	Yes	Yes	No	Yes	unknown	unknown	unknown	unknown	A	unknown
Pasteurella multocida	HS_Canada1	SAMN13867109	PRJNA601446	Yes	Yes	Yes	Yes	bovine	unknown	Sep-2018	Canada	B	unknown
Pasteurella multocida	USDA-ARS-USMARC-60248	SAMN04622937	PRJNA281531	Yes	Yes	Yes	Yes	bovine	unknown	27-Sep-2013	USA	A	missing
Pasteurella multocida subsp. multocida str. Pm70	Pm70	SAMN02604085	PRJNA39	Yes	Yes	Yes	Yes	avian	unknown	unknown	unknown	F	unknown
Pasteurella multocida	FDAARGOS_644	SAMN11056359	PRJNA231221	No	Yes	Yes	Yes	human	Unknown	Unknown	USA	A	clinical isolate
Pasteurella multocida	VP161	SAMN14001150	PRJNA604874	No	Yes	Yes	Yes	avian	unknown	1995-08-09	Viet Nam	A	unknown
Pasteurella multocida	FCf76	SAMN11349649	PRJNA531070	No	Yes	Yes	Yes	avian	unknown	03-Feb-2015	China	A	unknown
Pasteurella multocida	CQ7	SAMN10373508	PRJNA503763	Yes	Yes	Yes	Yes	bovine	BRD	24-Apr-2013	China	A	pneumonic lungs
Pasteurella multocida subsp. multocida	CIRMBP-0884	SAMN06140953	PRJNA355236	Yes	Yes	Yes	Yes	rodent	Pasteurellosis	missing	France	F	lung
Pasteurella multocida	161215033201-1	SAMN08498425	PRJNA433487	No	Yes	Yes	Yes	human	bilateral pneumonia	14-Dec-2016	Netherlands	A	lung, right
Pasteurella multocida subsp. multocida OH4807	OH4807	SAMN03492041	PRJNA192964	No	Yes	Yes	No	unknown	unknown	unknown	unknown	unknown	unknown
Pasteurella multocida subsp. multocida	RCAD0259	SAMN04195477	PRJNA300367	No	Yes	Yes	Yes	avian	unknown	14-Mar-2015	China	A	liver
Pasteurella multocida	F	SAMN03860045	PRJNA289954	Yes	Yes	Yes	Yes	bovine	unknown	May-2013	China	F	unknown
Pasteurella multocida	3361	SAMN08512319	PRJNA433612	Yes	Yes	Yes	Yes	bovine	BRD	2006	missing	A	unknown
Pasteurella multocida subsp. multocida P1062	P1062	SAMN02470583	PRJNA201507	Yes	Yes	Yes	Yes	bovine	BRD	Sep-1962	USA	A	lungs from a calf with respiratory disease
Pasteurella multocida subsp. gallicida X73	X73	SAMN02470584	PRJNA155371	No	Yes	Yes	Yes	avian	unknown	unknown	unknown	A	unknown
Pasteurella multocida subsp. gallicida P1059	P1059	SAMN02470591	PRJNA152827	No	Yes	Yes	Yes	avian	unknown	1962	USA	A	liver of turkey died of fowl cholera disease
Pasteurella multocida subsp. septica	NCTC11995	SAMEA4384340	PRJEB6403	No	Yes	Yes	Yes	human	unknown	1900/1987	unknown	A	not available: to be reported later
Pasteurella multocida	FDAARGOS_261	SAMN04875587	PRJNA231221	No	Yes	Yes	Yes	human	Infection with Pasteurella multocida	22-Jun-2014	USA	A	blood
Pasteurella multocida	FDAARGOS_220	SAMN04875557	PRJNA231221	No	Yes	Yes	Yes	avian	Septicaemia due to fowl cholera	Missing	USA	A	turkey
Pasteurella multocida	NCTC8489	SAMEA2822165	PRJEB6403	Yes	Yes	No	Yes	bovine	unknown	1800/2017	unknown	A	not available: to be reported later
Pasteurella multocida	NCTC10722	SAMEA3222063	PRJEB6403	No	Yes	Yes	Yes	unknown	unknown	1900/1970	unknown	A	not available: to be reported later
Pasteurella multocida	FDAARGOS_217	SAMN04875554	PRJNA231221	Yes	Yes	No	Yes	bovine	HS	Missing	USA	B	wildlife from the National Animal Disease Center
Pasteurella multocida	FDAARGOS_219	SAMN04875556	PRJNA231221	Yes	Yes	Yes	Yes	avian	Septicaemia due to fowl cholera	Missing	USA	A	turkey
Pasteurella multocida subsp. septica	NCTC11620	SAMEA104338360	PRJEB6403	No	Yes	Yes	Yes	unknown	unknown	1900/1983	unknown	unknown	not available: to be reported later
Pasteurella multocida	HND11	SAMN08386618	PRJNA431264	No	Yes	Yes	Yes	porcine	unknown	Dec-2017	China	D	missing
Pasteurella multocida subsp. multocida	ATCC 15742	SAMN04219578	PRJNA300369	No	Yes	Yes	Yes	avian	unknown	1955	missing	A	liver
Pasteurella multocida subsp. multocida	C48-1	SAMN04185193	PRJNA298956	No	Yes	Yes	Yes	avian	unknown	30-Dec-1953	China	A	liver
Pasteurella multocida subsp. septica	CIRMBP-0749	SAMN06140939	PRJNA355236	Yes	Yes	Yes	Yes	rodent	Pasteurellosis	26-Aug-2003	France	A	Sinus
Pasteurella multocida subsp. multocida	ATCC 2095	SAMN04219598	PRJNA300373	No	Yes	Yes	Yes	avian	unknown	1962	missing	A	liver
Pasteurella multocida subsp. multocida str. PMTB	PMTB	SAMN02469964	PRJNA172191	Yes	Yes	No	Yes	bovine	HS	unknown	unknown	B	unknown
Pasteurella multocida subsp. multocida	ATCC 1662	SAMN04219585	PRJNA300371	Yes	Yes	Yes	Yes	avian	unknown	1955	missing	A	liver
Pasteurella multocida subsp. multocida	RCAD0276	SAMN04274812	PRJNA302563	No	Yes	Yes	Yes	avian	unknown	06-Aug-2015	China	A	liver
Pasteurella multocida	HNF02	SAMN08386630	PRJNA431278	Yes	Yes	Yes	Yes	porcine	unknown	Dec-2017	China	F	missing
Pasteurella multocida	HNF01	SAMN08386629	PRJNA431277	Yes	Yes	Yes	Yes	porcine	unknown	Dec-2017	China	F	missing
Pasteurella multocida subsp. multocida	ATCC 1702	SAMN04219590	PRJNA300372	No	Yes	Yes	Yes	avian	unknown	1958	missing	A	liver
Pasteurella multocida subsp. multocida	ATCC 11039	SAMN04219571	PRJNA300368	No	Yes	Yes	Yes	avian	unknown	1955	missing	A	liver
Pasteurella multocida	P-mult-10-KZ	SAMN12368460	PRJNA556768	Yes	Yes	No	Yes	bovine	unknown	16-Oct-2013	Kazakhstan	B	tissue
Pasteurella multocida subsp. multocida	HN141014	SAMN04285688	PRJNA303094	No	Yes	Yes	Yes	avian	unknown	14-Oct-2014	China	A	liver
Pasteurella multocida subsp. multocida	DY120818	SAMN04285687	PRJNA303093	No	Yes	Yes	Yes	avian	unknown	08-Aug-2012	China	A	liver
Pasteurella multocida subsp. septica	CIRMBP-0927	SAMN06140951	PRJNA355236	Yes	Yes	Yes	Yes	rodent	Pasteurellosis	missing	France	F	lung
Pasteurella multocida subsp. septica	CIRMBP-0782	SAMN06140942	PRJNA355236	Yes	Yes	Yes	Yes	rodent	Pasteurellosis	30-Aug-2006	France	F	Uterus/udder
Pasteurella multocida	HNA01	SAMN08386586	PRJNA431186	Yes	Yes	Yes	Yes	porcine	unknown	Dec-2017	China	A	missing
Pasteurella multocida	SH01	SAMN07503039	PRJNA398172	No	Yes	Yes	Yes	porcine	unknown	2014-06-20	China	D	lung
Pasteurella multocida subsp. septica	CIRMBP-0812	SAMN06140937	PRJNA355236	Yes	Yes	Yes	Yes	rodent	Pasteurellosis	02-Oct-2007	France	A	ear
Pasteurella multocida	Pm731	SAMN05281835	PRJNA320674	No	Yes	Yes	Yes	avian	unknown	not collected	not applicable	A	unknown
Pasteurella multocida	C51-17	SAMN05281838	PRJNA320674	No	Yes	Yes	Yes	rodent	unknown	1989	China	A	unknown
Pasteurella multocida	Pm72-4	SAMN05281834	PRJNA320674	No	Yes	Yes	Yes	avian	unknown	1972	China	A	unknown
Pasteurella multocida	C51-2	SAMN05281836	PRJNA320674	No	Yes	Yes	Yes	rodent	unknown	1987	China	A	unknown
Pasteurella multocida subsp. septica	CIRMBP-0783	SAMN06140943	PRJNA355236	Yes	Yes	Yes	Yes	rodent	Pasteurellosis	25-Oct-2006	France	A	Uterus/liver/trachea
Pasteurella multocida	HNA05	SAMN08386590	PRJNA431220	Yes	Yes	No	Yes	porcine	unknown	Dec-2017	China	A	missing
Pasteurella multocida	HNA10	SAMN08386595	PRJNA431228	Yes	Yes	No	Yes	porcine	unknown	Dec-2017	China	A	missing
Pasteurella multocida 671/90	671/90	SAMN02470557	PRJNA188485	Yes	Yes	No	Yes	bovine	BRD	1990	United Kingdom	A	calf 1183
Pasteurella multocida	SH03	SAMN07672327	PRJNA407990	Yes	Yes	No	Yes	porcine	unknown	2014-06-25	China	A	unknown
Pasteurella multocida	S298D	SAMN07109566	PRJNA386627	No	Yes	Yes	Yes	canine	colonization	20-Dec-2016	Greece	A + F	oral swab
Pasteurella multocida subsp. multocida	THF	SAMN02721548	PRJNA244081	Yes	Yes	No	Yes	bovine	HS	2011	Thailand	B	diseased buffalo with haemorrhagic septicaemia
Pasteurella multocida subsp. multocida	THA	SAMN02721471	PRJNA244069	Yes	Yes	No	Yes	bovine	HS	2006	Thailand	B	diseased buffalo with haemorrhagic septicaemia
Pasteurella multocida subsp. multocida	PM3	SAMN10782929	PRJNA516149	Yes	Yes	No	Yes	bovine	unknown	2015	Pakistan	B	blood
Pasteurella multocida subsp. multocida	PVAcc	SAMN02721611	PRJNA244095	Yes	Yes	No	Yes	bovine	HS	unknown	unknown	B	unknown
Pasteurella multocida subsp. multocida	Islm	SAMN02721586	PRJNA244093	Yes	Yes	No	Yes	bovine	HS	2011	Pakistan	B	bone marrow of wild buffalo died with haemorrhagic septicaemia
Pasteurella multocida subsp. multocida	Pesh	SAMN02721587	PRJNA244094	Yes	Yes	No	Yes	bovine	HS	2011	Pakistan	B	bone marrow of buffalo died with haemorrhagic septicaemia
Pasteurella multocida subsp. multocida	Karachi	SAMN02721467	PRJNA244054	Yes	Yes	No	Yes	bovine	HS	2011	Pakistan	B	bone marrow of a diseased buffalo with haemorrhagic septicaemia
Pasteurella multocida subsp. multocida	TX1	SAMN02721556	PRJNA244083	Yes	Yes	No	Yes	bovine	HS	2012	Pakistan	B	diseased buffalo with haemorrhagic septicaemia
Pasteurella multocida subsp. multocida	BUKK	SAMN02721466	PRJNA244049	Yes	Yes	No	Yes	bovine	HS	2008	Pakistan	B	bone marrow of diseased cattle with haemorrhagic septicaemia
Pasteurella multocida subsp. multocida	V1	SAMN02721612	PRJNA244097	Yes	Yes	No	Yes	bovine	HS	2011	Pakistan	B	vaccine strain for haemorrhagic septicaemia from Veterinary Research Institute
Pasteurella multocida subsp. multocida	THD	SAMN02721472	PRJNA244075	Yes	Yes	No	Yes	bovine	HS	2009	Thailand	B	diseased buffalo with haemorrhagic septicaemia
Pasteurella multocida	HNA02	SAMN08386587	PRJNA431215	Yes	Yes	No	Yes	porcine	unknown	Dec-2017	China	A	missing
Pasteurella multocida	HNA16	SAMN08386601	PRJNA431235	Yes	Yes	No	Yes	porcine	unknown	Dec-2017	China	A	missing
Pasteurella multocida	HNA07	SAMN08386592	PRJNA431225	Yes	Yes	No	Yes	porcine	unknown	Dec-2017	China	A	missing
Pasteurella multocida	HNA12	SAMN08386597	PRJNA431231	Yes	Yes	No	Yes	porcine	unknown	Dec-2017	China	A	missing
Pasteurella multocida subsp. septica	CIRMBP-0872	SAMN06140947	PRJNA355236	Yes	Yes	Yes	Yes	rodent	Pasteurellosis	missing	France	F	Sinus
Pasteurella multocida subsp. septica	CIRMBP-0906	SAMN06140949	PRJNA355236	Yes	Yes	Yes	Yes	rodent	Pasteurellosis	missing	France	F	Abcess
Pasteurella multocida	BAUTB2	SAMN09462203	PRJNA476954	Yes	Yes	No	Yes	bovine	HS	2016-04	Bangladesh	B	clinical throat samples
Pasteurella multocida	SH05	SAMN07672546	PRJNA407996	Yes	Yes	Yes	Yes	porcine	unknown	2014-07-04	China	F	unknown
Pasteurella multocida	C48-1	SAMN05281840	PRJNA320674	No	Yes	Yes	Yes	avian	unknown	1953	China	A	unknown
Pasteurella multocida	HND17	SAMN08386624	PRJNA431272	No	Yes	Yes	Yes	porcine	unknown	Dec-2017	China	D	missing
Pasteurella multocida	HND04	SAMN08386611	PRJNA431254	No	Yes	Yes	Yes	porcine	unknown	Dec-2017	China	D	missing
Pasteurella multocida	GH161213	SAMN10397482	PRJNA504681	No	Yes	Yes	Yes	avian	unknown	2016-12-13	China	A	liver
Pasteurella multocida	C51-3	SAMN05281837	PRJNA320674	No	Yes	Yes	Yes	rodent	unknown	1986	China	A	unknown
Pasteurella multocida	HND08	SAMN08386615	PRJNA431258	No	Yes	Yes	Yes	porcine	unknown	Dec-2017	China	D	missing
Pasteurella multocida	HND15	SAMN08386622	PRJNA431270	No	Yes	Yes	Yes	porcine	unknown	Dec-2017	China	D	missing
Pasteurella multocida	HND10	SAMN08386617	PRJNA431260	No	Yes	Yes	Yes	porcine	unknown	Dec-2017	China	D	missing
Pasteurella multocida	HND07	SAMN08386614	PRJNA431257	No	Yes	Yes	Yes	porcine	unknown	Dec-2017	China	D	missing
Pasteurella multocida	HND01	SAMN08386608	PRJNA431250	No	Yes	Yes	Yes	porcine	unknown	Dec-2017	China	D	missing
Pasteurella multocida	2578PM	SAMN04366533	PRJNA306895	Yes	Yes	Yes	Yes	bovine	BRD	29-Aug-2011	USA	A	nasopharyngeal
Pasteurella multocida	P-mult-5-KZ	SAMN14363915	PRJNA556768	Yes	Yes	No	Yes	horse	unknown	2006-12-23	Kazakhstan	B	unknown
Pasteurella multocida	C44-1	SAMN05281839	PRJNA320674	Yes	Yes	No	Yes	porcine	unknown	1955	China	B	unknown
Pasteurella multocida	ATCC 51689	SAMN05421675	PRJEB17254	No	Yes	Yes	Yes	unknown	unknown	missing	missing	A	missing
Pasteurella multocida	SH06	SAMN07672571	PRJNA408003	Yes	Yes	No	Yes	porcine	unknown	2014-07-18	China	A	unknown
Pasteurella multocida	HNA21	SAMN08386606	PRJNA431241	Yes	Yes	No	Yes	porcine	unknown	Dec-2017	China	A	missing
Pasteurella multocida	HNA22	SAMN08386607	PRJNA431245	Yes	Yes	No	Yes	porcine	unknown	Dec-2017	China	A	missing
Pasteurella multocida	HNA06	SAMN08386591	PRJNA431221	Yes	Yes	No	Yes	porcine	unknown	Dec-2017	China	A	missing
Pasteurella multocida	HND19	SAMN08386626	PRJNA431274	No	Yes	Yes	Yes	porcine	unknown	Dec-2017	China	D	missing
Pasteurella multocida	HND18	SAMN08386625	PRJNA431273	No	Yes	Yes	Yes	porcine	unknown	Dec-2017	China	D	missing
Pasteurella multocida	HND09	SAMN08386616	PRJNA431259	No	Yes	Yes	Yes	porcine	unknown	Dec-2017	China	D	missing
Pasteurella multocida	HND14	SAMN08386621	PRJNA431269	No	Yes	Yes	Yes	porcine	unknown	Dec-2017	China	D	missing
Pasteurella multocida	HND16	SAMN08386623	PRJNA431271	No	Yes	Yes	Yes	porcine	unknown	Dec-2017	China	D	missing
Pasteurella multocida	HND03	SAMN08386610	PRJNA431253	No	Yes	Yes	Yes	porcine	unknown	Dec-2017	China	D	missing
Pasteurella multocida	P-mult-15-KZ	SAMN14363954	PRJNA556768	Yes	Yes	No	Yes	horse	unknown	2010-01-10	Kazakhstan	B	unknown
Pasteurella multocida	3213	SAMN02839403	PRJNA251433	Yes	Yes	No	Yes	bovine	HS	Apr-2012	India	B	blood from cattle with hemorrhagic septicemia disease
Pasteurella multocida	HNA17	SAMN08386602	PRJNA431236	Yes	Yes	Yes	Yes	porcine	unknown	Dec-2017	China	A	missing
Pasteurella multocida subsp. multocida	CIRMBP-0817	SAMN06140944	PRJNA355236	Yes	Yes	No	Yes	rodent	Pasteurellosis	05-Dec-2007	France	A	Peritoneum
Pasteurella multocida	HNA08	SAMN08386593	PRJNA431226	Yes	Yes	Yes	Yes	porcine	unknown	Dec-2017	China	A	missing
Pasteurella multocida subsp. septica	CIRMBP-0827	SAMN06140945	PRJNA355236	Yes	Yes	Yes	Yes	rodent	Pasteurellosis	missing	France	A	Uterine horn
Pasteurella multocida	HNA19	SAMN08386604	PRJNA431238	Yes	Yes	Yes	Yes	porcine	unknown	Dec-2017	China	A	missing
Pasteurella multocida	HNA18	SAMN08386603	PRJNA431237	Yes	Yes	Yes	Yes	porcine	unknown	Dec-2017	China	A	missing
Pasteurella multocida	HNA20	SAMN08386605	PRJNA431240	Yes	Yes	Yes	Yes	porcine	unknown	Dec-2017	China	A	missing
Pasteurella multocida subsp. septica	CIRMBP-0922	SAMN06140950	PRJNA355236	Yes	Yes	Yes	Yes	rodent	Pasteurellosis	missing	France	F	Sinus
Pasteurella multocida subsp. septica	CIRMBP-0747	SAMN06140938	PRJNA355236	Yes	Yes	Yes	Yes	rodent	Pasteurellosis	29-Jul-2003	France	F	Sinus
Pasteurella multocida	HS SKN01	SAMN05603852	PRJNA339731	Yes	Yes	No	Yes	bovine	unknown	2016-01-16	India	B	lung
Pasteurella multocida	HNA13	SAMN08386598	PRJNA431232	Yes	Yes	Yes	Yes	porcine	unknown	Dec-2017	China	A	missing
Pasteurella multocida	SMC1	SAMN04259798	PRJNA301781	No	Yes	Yes	Yes	human	unknown	2015	Malaysia	A	finger bone biopsy
Pasteurella multocida	2612PM	SAMN04366538	PRJNA306895	Yes	Yes	Yes	Yes	bovine	BRD	31-Aug-2011	USA	A	nasopharyngeal
Pasteurella multocida	2597PM	SAMN04366535	PRJNA306895	Yes	Yes	Yes	Yes	bovine	BRD	30-Aug-2011	USA	A	nasopharyngeal
Pasteurella multocida	2389PM	SAMN04366518	PRJNA306895	Yes	Yes	Yes	Yes	bovine	BRD	10-Aug-2011	USA	A	nasopharyngeal
Pasteurella multocida	3045PM	SAMN04366559	PRJNA306895	Yes	Yes	Yes	Yes	bovine	BRD	06-Oct-2011	USA	A	nasopharyngeal
Pasteurella multocida	HNA04	SAMN08386589	PRJNA431218	Yes	Yes	No	Yes	porcine	unknown	Dec-2017	China	A	missing
Pasteurella multocida	2297PM	SAMN04366507	PRJNA306895	Yes	Yes	Yes	Yes	bovine	BRD	01-Aug-2011	USA	A	nasopharyngeal
Pasteurella multocida subsp. septica	CIRMBP-0835	SAMN06140946	PRJNA355236	Yes	Yes	Yes	Yes	rodent	Pasteurellosis	missing	France	A	Sinus
Pasteurella multocida	HND20	SAMN08386627	PRJNA431275	No	Yes	Yes	Yes	porcine	unknown	Dec-2017	China	D	missing
Pasteurella multocida	HNA03	SAMN08386588	PRJNA431216	Yes	Yes	Yes	Yes	porcine	unknown	Dec-2017	China	A	missing
Pasteurella multocida	HNA09	SAMN08386594	PRJNA431227	Yes	Yes	Yes	Yes	porcine	unknown	Dec-2017	China	A	missing
Pasteurella multocida	HND12	SAMN08386619	PRJNA431266	Yes	Yes	Yes	Yes	porcine	unknown	Dec-2017	China	D	missing
Pasteurella multocida subsp. multocida	CIRMBP-0758	SAMN06140940	PRJNA355236	Yes	Yes	Yes	Yes	rodent	Pasteurellosis	02-Jun-2003	France	A	Udder
Pasteurella multocida	HND21	SAMN08386628	PRJNA431276	No	Yes	Yes	Yes	porcine	unknown	Dec-2017	China	D	missing
Pasteurella multocida	HND13	SAMN08386620	PRJNA431268	Yes	Yes	Yes	Yes	porcine	unknown	Dec-2017	China	D	missing
Pasteurella multocida	SH02	SAMN07665540	PRJNA407872	No	Yes	Yes	Yes	porcine	unknown	2014-06-24	China	D	unknown
Pasteurella multocida	3022PM	SAMN04366557	PRJNA306895	Yes	Yes	Yes	No	bovine	BRD	05-Oct-2011	USA	A	nasopharyngeal
Pasteurella multocida	2497PM	SAMN04366526	PRJNA306895	Yes	Yes	Yes	Yes	bovine	BRD	22-Aug-2011	USA	A	nasopharyngeal
Pasteurella multocida	MSP58	SAMN11038786	PRJNA524924	Yes	Yes	Yes	Yes	feline	None	Feb-2019	USA	F	clinical
Pasteurella multocida subsp. multocida	CIRMBP-0760	SAMN06140941	PRJNA355236	Yes	Yes	Yes	Yes	rodent	Pasteurellosis	27-Aug-2003	France	A	Udder
Pasteurella multocida	86_1913	SAMN14670698	PRJNA627451	No	Yes	Yes	Yes	avian	unknown	1986	USA	A	unknown
Pasteurella multocida subsp. multocida	CIRMBP-0877	SAMN06140948	PRJNA355236	No	Yes	Yes	Yes	rodent	Pasteurellosis	missing	France	D	lung
Pasteurella multocida	HND02	SAMN08386609	PRJNA431251	Yes	Yes	Yes	Yes	porcine	unknown	Dec-2017	China	D	missing
Pasteurella multocida	HND05	SAMN08386612	PRJNA431255	No	Yes	Yes	Yes	porcine	unknown	Dec-2017	China	D	missing
Pasteurella multocida	68BPM	SAMN04366586	PRJNA306895	Yes	Yes	Yes	Yes	bovine	BRD	09-Dec-2014	USA	A	nasopharyngeal
Pasteurella multocida subsp. multocida	ATCC 2100	SAMN04219602	PRJNA300374	Yes	Yes	No	Yes	avian	unknown	1965	missing	A	liver
Pasteurella multocida	HNA14	SAMN08386599	PRJNA431233	Yes	Yes	Yes	Yes	porcine	unknown	Dec-2017	China	A	missing
Pasteurella multocida	HNA15	SAMN08386600	PRJNA431234	Yes	Yes	Yes	Yes	porcine	unknown	Dec-2017	China	A	missing
Pasteurella multocida	2125PM	SAMN04366495	PRJNA306895	Yes	Yes	Yes	Yes	bovine	BRD	13-Jul-2011	USA	A	nasopharyngeal
Pasteurella multocida	232	SAMN11019680	PRJNA524254	Yes	Yes	Yes	Yes	bovine	BRD	2001	USA	A	lung
Pasteurella multocida	2526PM	SAMN04366530	PRJNA306895	Yes	Yes	Yes	Yes	bovine	BRD	24-Aug-2011	USA	A	nasopharyngeal
Pasteurella multocida	2154PM	SAMN04366498	PRJNA306895	Yes	Yes	Yes	Yes	bovine	BRD	18-Jul-2011	USA	A	nasopharyngeal
Pasteurella multocida	3347PM	SAMN04366569	PRJNA306895	Yes	Yes	Yes	Yes	bovine	BRD	02-Nov-2011	USA	A	nasopharyngeal
Pasteurella multocida	2450PM	SAMN04366524	PRJNA306895	Yes	Yes	Yes	Yes	bovine	BRD	17-Aug-2011	USA	A	nasopharyngeal
Pasteurella multocida	2633PM	SAMN04366540	PRJNA306895	Yes	Yes	Yes	Yes	bovine	BRD	01-Sep-2011	USA	A	nasopharyngeal
Pasteurella multocida	2930PM	SAMN04366552	PRJNA306895	Yes	Yes	Yes	Yes	bovine	BRD	29-Sep-2011	USA	A	nasopharyngeal
Pasteurella multocida	2165PM	SAMN04366500	PRJNA306895	Yes	Yes	Yes	Yes	bovine	BRD	19-Jul-2011	USA	A	nasopharyngeal
Pasteurella multocida	2335PM	SAMN04366514	PRJNA306895	Yes	Yes	Yes	Yes	bovine	BRD	04-Aug-2011	USA	A	nasopharyngeal
Pasteurella multocida	2668PM	SAMN04366541	PRJNA306895	Yes	Yes	Yes	Yes	bovine	BRD	01-Sep-2011	USA	A	nasopharyngeal
Pasteurella multocida	3275PM	SAMN04366567	PRJNA306895	Yes	Yes	Yes	Yes	bovine	BRD	25-Oct-2011	USA	A	nasopharyngeal
Pasteurella multocida	3384PM	SAMN04366572	PRJNA306895	Yes	Yes	Yes	Yes	bovine	BRD	31-Oct-2011	USA	A	nasopharyngeal
Pasteurella multocida	69APM	SAMN04366587	PRJNA306895	Yes	Yes	Yes	Yes	bovine	BRD	09-Dec-2014	USA	A	nasopharyngeal
Pasteurella multocida	2901PM	SAMN04366549	PRJNA306895	Yes	Yes	Yes	Yes	bovine	BRD	27-Sep-2011	USA	A	nasopharyngeal
Pasteurella multocida	Clemson	SAMN14608329	PRJNA625744	No	Yes	Yes	Yes	avian	unknown	1967	USA	A	unknown
Pasteurella multocida	HNA11	SAMN08386596	PRJNA431230	Yes	Yes	No	Yes	porcine	unknown	Dec-2017	China	A	missing
Pasteurella multocida	2320PM	SAMN04366512	PRJNA306895	Yes	Yes	Yes	Yes	bovine	BRD	03-Aug-2011	USA	A	nasopharyngeal
Pasteurella multocida	2512PM	SAMN04366529	PRJNA306895	Yes	Yes	Yes	Yes	bovine	BRD	23-Aug-2011	USA	A	nasopharyngeal
Pasteurella multocida	92_67_2	SAMN14678427	PRJNA627659	No	Yes	Yes	Yes	avian	unknown	1992	USA	A	unknown
Pasteurella multocida	93_182	SAMN14681138	PRJNA627704	No	Yes	Yes	Yes	avian	unknown	1993	USA	A	unknown
Pasteurella multocida	HND06	SAMN08386613	PRJNA431256	No	Yes	Yes	Yes	porcine	unknown	Dec-2017	China	D	missing
Pasteurella multocida	654BPM	SAMN04366588	PRJNA306895	Yes	Yes	Yes	Yes	bovine	BRD	24-Oct-2014	USA	A	nasopharyngeal
Pasteurella multocida	657BPM	SAMN04366589	PRJNA306895	Yes	Yes	Yes	Yes	bovine	BRD	24-Oct-2014	USA	A	nasopharyngeal
Pasteurella multocida	J1APM	SAMN04366592	PRJNA306895	Yes	Yes	Yes	Yes	bovine	BRD	04-Aug-2014	USA	A	nasopharyngeal
Pasteurella multocida	92_2667	SAMN14679478	PRJNA627667	No	Yes	Yes	Yes	avian	unknown	1992	USA	A	unknown
Pasteurella multocida subsp. multocida	ATTK	SAMN02721557	PRJNA244084	Yes	Yes	No	Yes	bovine	HS	2010	Pakistan	B	bone marrow of diseased cattle with haemorrhagic septicaemia
Pasteurella multocida	2887PM	SAMN04366548	PRJNA306895	Yes	Yes	Yes	No	bovine	BRD	26-Sep-2011	USA	A	nasopharyngeal
Pasteurella multocida	8522APM	SAMN04366591	PRJNA306895	Yes	Yes	Yes	Yes	bovine	BRD	04-Aug-2014	USA	A	nasopharyngeal
Pasteurella multocida	2403PM	SAMN04366520	PRJNA306895	Yes	Yes	Yes	Yes	bovine	BRD	11-Aug-2011	USA	A	nasopharyngeal
Pasteurella multocida	2428PM	SAMN04366522	PRJNA306895	Yes	Yes	Yes	Yes	bovine	BRD	15-Aug-2011	USA	A	nasopharyngeal
Pasteurella multocida subsp. septica	HB02	SAMN04918751	PRJNA320086	No	Yes	Yes	Yes	avian	unknown	2010	China	A	lung of a duck that died of fowl cholera
Pasteurella multocida	SH04	SAMN07672502	PRJNA407993	Yes	Yes	No	Yes	porcine	unknown	2014-07-04	China	unknown	unknown
Pasteurella multocida	2267PM	SAMN04366504	PRJNA306895	Yes	Yes	Yes	Yes	bovine	BRD	28-Jul-2011	USA	A	nasopharyngeal
Pasteurella multocida	HN05	SAMN08386585	PRJNA431185	No	Yes	Yes	Yes	porcine	unknown	Dec-2017	China	D	missing
Pasteurella multocida	306_PMUL	SAMN03197498	PRJNA267549	No	Yes	Yes	No	human	unknown	Unknown	USA	unknown	missing
Pasteurella multocida	3483PM	SAMN04366575	PRJNA306895	Yes	Yes	Yes	Yes	bovine	BRD	08-Nov-2011	USA	A	nasopharyngeal
Pasteurella multocida	PY81579	SAMN07109565	PRJNA386627	No	Yes	Yes	Yes	human	wound infection	03-Dec-2016	Greece	A + F	pus
Pasteurella multocida	2969PM	SAMN04366555	PRJNA306895	Yes	Yes	Yes	No	bovine	BRD	03-Oct-2011	USA	A	nasopharyngeal
Pasteurella multocida subsp. multocida	Faisal	SAMN02721577	PRJNA244088	Yes	Yes	No	Yes	bovine	HS	2011	Pakistan	B	bone marrow of dead buffalo with haemorrhagic septicaemia
Pasteurella multocida	P52	SAMN12405830	PRJNA557559	Yes	Yes	No	Yes	bovine	unknown	missing	India	B	unknown
Pasteurella multocida	2213	SAMN02839402	PRJNA251431	Yes	Yes	No	Yes	bovine	HS	Apr-2012	India	B	blood from cattle with hemorrhagic septicemia disease
Pasteurella multocida	NIVEDI/PMS-1	SAMN05717776	PRJNA339918	Yes	Yes	Yes	Yes	ovine	Nasopharynx of a respiratory disease	2015-05-12	India	A	missing
Pasteurella multocida subsp. multocida	unmsm	SAMN03375481	PRJNA276484	No	Yes	Yes	No	alpaca	pneumonia	2007	Peru	A	lungs of dead pneumonia animals
Pasteurella multocida subsp. multocida	UNMSM2	SAMN04168587	PRJNA298900	No	Yes	Yes	No	alpaca	pneumonia	13-Feb-2013	Peru	A	acute pneumonia lung
Pasteurella multocida subsp. multocida VTCCBAA264	VTCCBAA264	SAMN02470650	PRJNA89423	Yes	Yes	No	Yes	bovine	HS	27-Jun-2011	India	B	small intestine of buffalo calf with hemorrhagic septicemia
Pasteurella multocida	HN04	SAMN08386584	PRJNA431183	Yes	Yes	No	Yes	porcine	unknown	Dec-2017	China	B	missing
Pasteurella multocida	B	SAMN03860030	PRJNA289951	Yes	Yes	No	Yes	bovine	unknown	May-2013	China	B	missing
Pasteurella multocida	SKN1	SAMN07191094	PRJNA389152	No	Yes	No	Yes	ovine	unknown	2017-02-01	India	A	lung
Pasteurella multocida subsp. multocida str. P52VAC	P52VAC	SAMN02469638	PRJNA72159	Yes	Yes	No	Yes	bovine	HS	Jan-2011	India	unknown	blood of buffalo calf after artificial infection with haemorrhagic septicemi causing organism, Pasteurella multocida
Pasteurella multocida P1933	P1933	SAMN02470559	PRJNA191138	Yes	Yes	Yes	Yes	bovine	unknown	2004	United Kingdom	A	unknown
Pasteurella multocida subsp. multocida str. Anand1_goat	Anand1_goat	SAMN02469636	PRJNA66363	No	Yes	No	No	ovine	unknown	unknown	India	unknown	infected Surti Goat
Pasteurella multocida RIIF	RIIF	SAMN02470562	PRJNA191139	Yes	Yes	Yes	Yes	ovine	unknown	1999	United Kingdom	F	vagina
Pasteurella multocida 1500E	1500E	SAMN02470554	PRJNA191135	Yes	Yes	Yes	Yes	bovine	unknown	2000	United Kingdom	A	nasal sample
Pasteurella multocida 2000	2000	SAMN02470558	PRJNA191136	Yes	Yes	Yes	Yes	bovine	BRD	2000	United Kingdom	A	lung
Pasteurella multocida 93002	93002	SAMN02470556	PRJNA191137	Yes	Yes	Yes	Yes	bovine	unknown	1995	Sri Lanka	unknown	unknown
Pasteurella multocida 1500C	1500C	SAMN02470560	PRJNA190878	Yes	Yes	No	Yes	bovine	unknown	2000	United Kingdom	unknown	nasal
Pasteurella multocida	3358	SAMN08512318	PRJNA433612	Yes	Yes	Yes	Yes	bovine	BRD	2006	missing	A	unknown
Pasteurella multocida	12601	SAMN08512321	PRJNA433612	Yes	Yes	Yes	Yes	bovine	BRD	2010	missing	A	unknown
Pasteurella multocida	14424	SAMN09094600	PRJNA433612	Yes	Yes	Yes	Yes	bovine	BRD	2010	missing	A	unknown
Pasteurella multocida	4407	SAMN09094599	PRJNA433612	Yes	Yes	No	Yes	bovine	BRD	2010	missing	A	unknown
Pasteurella multocida	DP1	SAMN07599873	PRJNA401216	No	Yes	Yes	Yes	avian	unknown	2012-01-01	India	unknown	unknown
Pasteurella multocida	375-A/15	SAMN07599877	PRJNA401218	Yes	Yes	No	Yes	bovine	unknown	27-Nov-2015	India	unknown	lungs, pleural cavity
Pasteurella multocida	GX-Pm	SAMN03394575	PRJNA277615	No	Yes	Yes	Yes	avian	unknown	unknown	unknown	A	unknown
Pasteurella multocida	UBA9365	SAMN08018097	PRJNA417962	No	Yes	Yes	Yes	unknown	unknown	unknown	unknown	A	unknown
Pasteurella multocida subsp. gallicida str. Anand1_poultry	Anand1_poultry	SAMN02469635	PRJNA66361	No	Yes	No	No	avian	unknown	unknown	India	unknown	infected WLH birds
Pasteurella multocida subsp. multocida str. Anand1_buffalo	Anand1_buffalo	SAMN02469637	PRJNA66359	No	No	No	Yes	bovine	unknown	Jan-2010	India	unknown	lung
Pasteurella multocida subsp. multocida str. Anand1_cattle	Anand1_cattle	SAMN02469639	PRJNA66357	No	No	No	No	bovine	unknown	Dec-2008	India	unknown	liver
Pasteurella multocida	PM-1	SAMN17080908	PRJNA685262	Yes	Yes	No	Yes	bovine	unknown	2020	China	B	lung
Pasteurella multocida	PS3536-1p	SAMN15955129	PRJNA660619	Yes	Yes	Yes	Yes	bovine	unknown	2017-05-10	Switzerland	A	nasal cavity
Pasteurella multocida	A0419	SAMN15501685	PRJNA645292	Yes	Yes	No	Yes	bovine	BRD	1990	United Kingdom	A	lung
Pasteurella multocida	A0757	SAMN15501684	PRJNA645292	Yes	Yes	No	Yes	bovine	BRD	1990	United Kingdom	A	lung
Pasteurella multocida	X0120	SAMN15501683	PRJNA645292	Yes	Yes	No	Yes	bovine	BRD	1990	United Kingdom	A	lung
Pasteurella multocida	X1053	SAMN15501682	PRJNA645292	Yes	Yes	No	Yes	bovine	BRD	1990	United Kingdom	A	lung
Pasteurella multocida	671/90	SAMN15501679	PRJNA645292	Yes	Yes	No	Yes	bovine	BRD	1990	United Kingdom	A	lung
Pasteurella multocida	618/90	SAMN15501681	PRJNA645292	Yes	Yes	No	Yes	bovine	BRD	1990	United Kingdom	A	lung
Pasteurella multocida	619/90	SAMN15501680	PRJNA645292	Yes	Yes	No	Yes	bovine	BRD	1990	United Kingdom	A	lung
Pasteurella multocida	Ban-PM4	SAMN14639261	PRJNA626386	Yes	Yes	No	Yes	avian	Fowl Cholera	2017-08-25	Bangladesh	B	liver
Pasteurella multocida	Ban-PM7	SAMN14639262	PRJNA626386	Yes	Yes	No	Yes	avian	Fowl Cholera	2017-11-07	Bangladesh	B	liver
Pasteurella multocida subsp. multocida	PM1	SAMN17150861	PRJNA687610	Yes	Yes	No	Yes	bovine	HS	2012-07	Pakistan	B	heart blood of infected animal
Pasteurella multocida	ysq-001	SAMN16484261	PRJNA670131	Yes	Yes	Yes	Yes	rodent	unknown	2020-03-20	China	F	missing
Pasteurella multocida	PM2	SAMN17914844	PRJNA701843	Yes	Yes	No	Yes	bovine	HS	2014	Pakistan	B	blood of infected animal
Pasteurella multocida	PMS 19	SAMN16691848	PRJNA636233	No	Yes	Yes	Yes	ovine	unknown	2016-06	India	A	Lung with lesions
Pasteurella multocida	PMS 2	SAMN16691846	PRJNA636233	Yes	Yes	Yes	No	ovine	unknown	2015-01	India	A	Deep nasal sample of sheep with Severe respiratory infection
Pasteurella multocida	PMS 14	SAMN16691847	PRJNA636233	Yes	Yes	Yes	Yes	ovine	unknown	2016-06	India	A	Lung with lesions
Pasteurella multocida	PMUVET4	SAMN15546745	PRJNA646545	No	Yes	Yes	No	alpaca	unknown	2007	Peru	A	unknown
Pasteurella multocida	PMUVET5	SAMN15546746	PRJNA646545	No	Yes	Yes	No	alpaca	unknown	2007	Peru	A	unknown
Pasteurella multocida	PMUVET1	SAMN15546742	PRJNA646545	No	Yes	Yes	No	alpaca	unknown	2007	Peru	A	unknown
Pasteurella multocida	PMUVET3	SAMN15546744	PRJNA646545	No	Yes	Yes	No	alpaca	unknown	2007	Peru	A	unknown
Pasteurella multocida	PMUVET2	SAMN15546743	PRJNA646545	No	Yes	Yes	No	alpaca	unknown	2007	Peru	A	unknown
Pasteurella multocida subsp. multocida	ABT/RAWAL/2015/HSR	SAMN15457914	PRJNA644349	Yes	Yes	No	Yes	bovine	unknown	2015-03	India	B	heart blood from calf
Pasteurella multocida	Soron	SAMN17736013	PRJNA698765	No	Yes	Yes	Yes	porcine	Pasteurellosis	2009-10	India	A	heart blood
