# Supplementary material for: Reverse vaccinology-based identification of a novel surface lipoprotein that is an effective vaccine antigen against bovine infections caused by Pasteurella multocida
Source: PLoS Pathog. 2023 Mar 24;19(3):e1011249. doi: 10.1371/journal.ppat.1011249 (PMC10075479; doi:10.1371/journal.ppat.1011249)
Supplement: S3 Table — (XLSX) [file ppat.1011249.s004.xlsx]

## Sheet: Fig 2A,B,C,D
	Fig 2A											Fig 2B						Fig 2C					Fig 2D
		Dose (Cfu)											Dose (Cfu)						Group					Group
	Hours post infection	10	50	100	500	1000	5000	10000	100000	1000000		Hours post infection	1000	10000	100000	1000000		Hours post infection	Adjuvant	HS-PmLP vaccine	BRD-PmSLP vaccine		Hours post infection	Adjuvant	HS-PmLP vaccine	BRD-PmSLP vaccine
	42	1										23	1					24	1				24	1
	72	0										23	1					24	1				24	1
	48	1										23	1					24	1				24	1
	42	1										27	1					28	1				24	1
	36	1										23		1				28	1				33	1
	48	1										27		1				31	1				24	1
	42		1									27		1				31	1				24	1
	48		1									27		1				28		1			24	1
	42		1									23			1			28		1			72		0
	36		1									19			1			28		1			72		0
	48		1									23			1			31		1			72		0
	72		0									23			1			31		1			72		0
	36			1								19				1		34		1			72		0
	42			1								19				1		72			0		72		0
	42			1								19				1		72			0		72		0
	42			1														72			0		72		0
	42			1														72			0		33			1
	42			1																			33			1
	42				1																		29			1
	42				1																		24			1
	42				1																		24			1
	36				1																		24			1
	45					1																	24			1
	45					1																	24			1
	41					1
	38					1
	42						1
	42						1
	36						1
	60						1
	41							1
	41							1
	41							1
	41							1
	36								1
	36								1
	30								1
	36								1
	41									1
	41									1
	22									1
	Note 1: Each row represents an individual animal
	Note 2: 1 represents animals that reached clinicial endpoint; 0 represents animals that did not reach clinical endpoint

## Sheet: Fig 2E and 2F
	Figure 2E
	Hours post infection	Adjuvant								BRD-PmSLP								HS-PmSLP
	0	0	0	0	0	0	0	0		0	0	0	0					0	0	0	0	0	0
	18	5	3.5	5.5	4.5	7.5	6	3.5		0	0.5	0.5	1.5					1.5	2.5	4.5	2.5	2.5	3.5
	24	8.5	6.5	10	6	10.5	11.5	8		0	1	0.5	1					5	7	5.5	2.5	3.5	7
	28	11.5	8.5		9			11.5		0	0.5	2	1.5					8	10	11.5	8	9	11.5
	31		10.5		11.5					0	0.5	2	1.5					10			7.5	11.5
	34									0	0.5	2	1								10
	44									0	0	0.5	0.5
	Figure 2F
	Hours post infection	Adjuvant								BRD-PmSLP								HS-PmSLP
	0	0	0	0	0	0	0	0	0	0	0	0	0	0	0	0	0	0	0	0	0	0	0	0	0
	6	1	0.5	1	0	1	0.5	1.5	0.5	0.5	0.5	0	0	0	0.5	1	0	0	0.5	0	0	0	0	0.5	0
	18	4	8	5.5	4.5	4.5	5	6	6	2.5	3	3	2	3.5	5.5	2.5	2	0	0	0	0	0	0	0.5	0.5
	24	11	10	11	10.5	9.5	11	12	10	4.5	5	8	10	10.5	10	11.5	10	1	2.5	0.5	2	1.5	1.5	2	2.5
	29					9				8.5	7.5	10						2.5	2	2	2	1.5	1.5	2	2
	33					11				11	10							1	2	1	1.5	1	0.5	2	0
	46																	0	0.5	0.5	0	0	1	1	2
	49																	0	1	1	1.5	0.5	0.5	2.5	3
	54																	0	1	1	1.5	0.5	0.5	3	3.5
	70																	0	0.5	0	1.5	0	1	1	2.5
	Note 1: Each column represents an individual animal

## Sheet: Fig 2G and 2H
	Figure 2G
	Hours post infection	Adjuvant								BRD-PmSLP								HS-PmSLP
	0	200	200	200	200	200	200			200	200	200	200					200	200	200	200	200	200
	3	200	200	200	3000	3000	1000			200	5000	200	200					200	200	7000	5000	8000	200
	24	7000000	80000	1500000000	500000	440000000	300000			1000	200	200	200					700000	320000	6000000	13000	110000	9000000
	31		100000000		400000000													4800000000				130000000	24000000
	34
	48									200	200	200	200
	72									200	200	200	200
	Figure 2H
	Hours post infection	Adjuvant								BRD-PmSLP								HS-PmSLP
	0	200	200	200	200	200	200	200	200	200	200	200	200	200	200	200	200	200	200	200	200	200	200	200	200
	3	10000	70000	170000	230000	7500	7000	15000	4000	11000	300000	190000	190000	3333	5000	1000	12000	200	200	6000	10000	200	200	200	200
	24	310000	3000000000	2100000000	1700000000	4700000000	5200000000	1800000000	1000000000	2200000000	6200000000	1000000000	400000000	1400000	2500000	1300000	4200000000	200	200	4000	30000	200	200	200	200
	29															90000000
	33	400000000												120000000	110000000
	48																			4000	16000
	78																			5000	200
	Note 1: Each column represents an individual animal
	Note 2: No recoverable bacteria plotted as "200cfu/mL" so that data point is visible on the Log-scale graph. Lower limit of detection 1000cfu/mL

## Sheet: Fig 2I and 2J
	Figure 2I
	Protein ELISA	Adjuvant						HS-PmSLP vaccine						BRD-PmSLP vaccine
	HS-PmSLP	62.5	312.5	187.5	62.5	125		3071000	4097000	3071000	4096000	4096000	4096000	1500	187.5	1500	2000
	BRD-PmSLP	62.5	125	125	62.5	187.5		62.5	62.5	187.5	62.5	187.5	375	3071000	3071000	4096000	4096000
	Figure 2J
	Whole cell ELISA	Adjuvant						HS-PmSLP vaccine						BRD-PmSLP vaccine
	H229	375	24000	375	125	187.5		1536000	3072000	768000	1536000	1536000	3072000	375	187.5	375	2250
	H246	187.5	1062.5	187.5	62.5	250		250	187.5	187.5	125	375	750	96000	96000	96000	192000
	Note 1: Titre under 125 (lowest dilution tested) plotted as 62.5 on graph
	Note 2: Log2 transformed values used for performing statistical analysis

## Sheet: Fig 3A and 3B
	Fig 3A					Fig 3B
		Group					Group
	Hours post infection	Adjuvant	BRD-PmLP vaccine	HS+BRD-PmSLP vaccine		Hours post infection	Adjuvant	HS-PmLP vaccine	HS+BRD-PmSLP vaccine
	25	1				25	1
	25	1				25	1
	25	1				25	1
	25	1				25	1
	48		0			48		0
	48		0			48		0
	48		0			48		0
	48		0			48		0
	48			0		48			0
	48			0		48			0
	48			0		48			0
	48			0		48			0
	Note 1: Each row represents an individual animal
	Note 2: 1 represents animals that reached clinicial endpoint; 0 represents animals that did not reach clinical endpoint
	Note 3: For Fig 3A, mice that reached a clinical score of 7.5 or above at 25h were euthanized since endpoint was imminent

## Sheet: Fig 3C and 3D
	Fig 3C
	Hours post infection	Adjuvant				BRD-PmSLP Vaccine				HS+BRD PmSLP Vaccine
	0	0	0	0	0	0	0	0	0	0	0	0	0
	15	1.5	1	1	1.5	0	0	0	0	0	0	0	0
	20	4.5	3	3.5	2.5	0	0	0	0	0	0	0	0
	25	9	8.5	10.5	7.5	0	0	0	0	0	0	0	0
	48					0	0	0	0	0	0	0	0
	Fig 3D
	Hours post infection	Adjuvant				HS-PmSLP Vaccine				HS+BRD PmSLP Vaccine
	0	0	0	0	0	0	0	0	0	0	0	0	0
	15	5.5	5.5	6	5.5	0	0	0	0	0	0	0	0
	20	7.5	7.5	7.5	7	0	0	0	0	0	0	0	0
	25	10	10.5	10.5	10.5	0	0	0	0	0	0	0	0
	48					0	0	0	0	0	0	0	0
	Note 1: Each column represents an individual animal

## Sheet: Fig 3E and 3F
	Fig 3E
	Hours post infection	Adjuvant				BRD-PmSLP Vaccine				HS+BRD PmSLP Vaccine
	0	200	200	200	200	200	200	200	200	200	200	200	200
	15	250000	250000	250000	9000	200	200	200	200	200	200	200	200
	25	100000000	50000000	50000000	2300000
	Fig 3F
	Hours post infection	Adjuvant				HS-PmSLP Vaccine				HS+BRD PmSLP Vaccine
	0	200	200	200	200	200	200	200	200	200	200	200	200
	15	350000	200000	300000	80000	200	200	4500	200	200	200	200	200
	25	500000000	50000000	9000000	500000000
	Note 1: Each column represents an individual animal
	Note 2: No recoverable bacteria plotted as "200cfu/mL" so that data point is visible on the Log-scale graph. Lower limit of detection 1000cfu/mL

## Sheet: Fig 3G and 3H
	Fig 3G	BRD-PmSLP capture				Fig 3H	HS-PmSLP capture
	Adjuvant	HS-PmSLP Vaccine	BRD-PmSLP Vaccine	HS+BRD PmSLP Vaccine		Adjuvant	HS-PmSLP Vaccine	BRD-PmSLP Vaccine	HS+BRD PmSLP Vaccine
	100	100	512000	1024000		100	512000	16000	512000
	100	100	1536000	768000		100	1024000	500	1024000
	100	100	1024000	512000		100	512000	1500	512000
	100	100	768000	384000		100	512000	1500	512000
				1024000					1024000
				768000					1024000
				1024000					2048000
				512000					512000
	Note 1: Titre under 125 (lowest dilution tested) plotted as 100 on graph
	Note 2: Log2 transformed values used for performing statistical analysis

## Sheet: Fig 4A and 4B
	Fig 4Ai				Fig 4Aii				Fig 4Bi						Fig 4Bii
	Temperature [°C]	Reference	Lyophilized BRD-PmSLP 4oC		Temperature [°C]	Reference	Lyophilized BRD-PmSLP 4oC		Temperature [°C]	HS-PmSLP reference	Lyophilized HS-PmSLP 4oC	Lyophilized HS-PmSLP 25oC	Lyophilized HS-PmSLP 37oC		Temperature [°C]	HS-PmSLP reference	Lyophilized HS-PmSLP 4oC	Lyophilized HS-PmSLP 25oC	Lyophilized HS-PmSLP 37oC
	35.2	1.0135	1.0042		35.2	-0.0006	-0.0011		35.2	0.7124	0.7202	0.7111	0.7183		35.197	0.0007	0.0001	0.0001	-0.0006
	35.3	1.0133	1.004		35.3	-0.0006	-0.0011		35.3	0.7124	0.7203	0.7111	0.7181		35.316	0.0007	0	0	-0.0006
	35.4	1.0132	1.0038		35.4	-0.0007	-0.0011		35.5	0.7124	0.7204	0.7112	0.718		35.465	0.0006	0	0	-0.0006
	35.5	1.0132	1.0036		35.5	-0.0007	-0.0012		35.6	0.7124	0.7205	0.7113	0.7178		35.589	0.0005	0	-0.0001	-0.0006
	35.6	1.0131	1.0034		35.6	-0.0007	-0.0012		35.7	0.7124	0.7205	0.7113	0.7177		35.704	0.0005	-0.0001	-0.0001	-0.0006
	35.7	1.013	1.0032		35.7	-0.0008	-0.0012		35.8	0.7124	0.7206	0.7114	0.7176		35.823	0.0005	-0.0001	-0.0001	-0.0006
	35.9	1.0129	1.0031		35.9	-0.0008	-0.0013		35.9	0.7124	0.7206	0.7114	0.7175		35.913	0.0004	-0.0002	-0.0002	-0.0006
	35.9	1.0128	1.0029		35.9	-0.0008	-0.0013		36	0.7124	0.7207	0.7115	0.7174		36.002	0.0004	-0.0002	-0.0002	-0.0006
	36	1.0127	1.0028		36	-0.0009	-0.0013		36.1	0.7124	0.7207	0.7115	0.7173		36.092	0.0003	-0.0002	-0.0002	-0.0006
	36.2	1.0126	1.0027		36.2	-0.0009	-0.0014		36.2	0.7124	0.7208	0.7115	0.7172		36.215	0.0003	-0.0002	-0.0003	-0.0006
	36.2	1.0126	1.0026		36.2	-0.0009	-0.0014		36.3	0.7124	0.7208	0.7115	0.7171		36.334	0.0002	-0.0003	-0.0003	-0.0006
	36.4	1.0126	1.0025		36.4	-0.001	-0.0014		36.4	0.7124	0.7208	0.7115	0.7171		36.424	0.0002	-0.0003	-0.0003	-0.0006
	36.5	1.0126	1.0024		36.5	-0.001	-0.0014		36.5	0.7124	0.7208	0.7115	0.717		36.51	0.0001	-0.0003	-0.0003	-0.0006
	36.5	1.0126	1.0024		36.5	-0.001	-0.0015		36.6	0.7124	0.7207	0.7115	0.717		36.629	0.0001	-0.0003	-0.0004	-0.0006
	36.7	1.0125	1.0024		36.7	-0.0011	-0.0015		36.7	0.7124	0.7207	0.7114	0.717		36.722	0.0001	-0.0004	-0.0004	-0.0006
	36.8	1.0124	1.0023		36.8	-0.0011	-0.0015		36.8	0.7124	0.7206	0.7114	0.717		36.808	0	-0.0004	-0.0004	-0.0006
	36.9	1.0123	1.0022		36.9	-0.0011	-0.0015		36.9	0.7125	0.7204	0.7113	0.717		36.927	0	-0.0004	-0.0004	-0.0006
	37	1.0122	1.0021		37	-0.0012	-0.0016		37	0.7125	0.7203	0.7112	0.7171		37.017	-0.0001	-0.0004	-0.0004	-0.0006
	37.1	1.0121	1.0018		37.1	-0.0012	-0.0016		37.1	0.7125	0.7201	0.7111	0.7171		37.106	-0.0001	-0.0005	-0.0005	-0.0006
	37.2	1.0121	1.0016		37.2	-0.0012	-0.0016		37.2	0.7126	0.72	0.711	0.7171		37.196	-0.0001	-0.0005	-0.0005	-0.0006
	37.2	1.0121	1.0014		37.2	-0.0013	-0.0016		37.3	0.7126	0.7199	0.7108	0.717		37.286	-0.0002	-0.0005	-0.0005	-0.0006
	37.3	1.012	1.0012		37.3	-0.0013	-0.0017		37.4	0.7127	0.7198	0.7107	0.717		37.375	-0.0002	-0.0005	-0.0005	-0.0006
	37.4	1.0119	1.0011		37.4	-0.0013	-0.0017		37.5	0.7127	0.7196	0.7106	0.7169		37.465	-0.0003	-0.0006	-0.0005	-0.0006
	37.6	1.0116	1.0009		37.6	-0.0014	-0.0017		37.6	0.7127	0.7195	0.7104	0.7168		37.584	-0.0003	-0.0006	-0.0006	-0.0006
	37.7	1.0114	1.0006		37.7	-0.0014	-0.0017		37.7	0.7127	0.7194	0.7102	0.7168		37.674	-0.0004	-0.0006	-0.0006	-0.0006
	37.8	1.0112	1.0003		37.8	-0.0014	-0.0017		37.8	0.7127	0.7193	0.7101	0.7167		37.763	-0.0004	-0.0006	-0.0006	-0.0006
	37.8	1.0111	1.0001		37.8	-0.0015	-0.0018		37.8	0.7127	0.7193	0.71	0.7166		37.823	-0.0004	-0.0007	-0.0006	-0.0006
	37.9	1.0109	0.9998		37.9	-0.0015	-0.0018		38	0.7127	0.7192	0.7099	0.7165		37.972	-0.0005	-0.0007	-0.0007	-0.0006
	38	1.0107	0.9996		38	-0.0015	-0.0018		38.1	0.7126	0.7191	0.7099	0.7164		38.062	-0.0005	-0.0007	-0.0007	-0.0006
	38.1	1.0105	0.9995		38.1	-0.0015	-0.0018		38.2	0.7126	0.719	0.7098	0.7162		38.181	-0.0006	-0.0007	-0.0007	-0.0006
	38.2	1.0103	0.9991		38.2	-0.0015	-0.0019		38.2	0.7125	0.719	0.7098	0.7162		38.244	-0.0006	-0.0007	-0.0007	-0.0006
	38.4	1.01	0.999		38.4	-0.0016	-0.0019		38.4	0.7125	0.719	0.7097	0.716		38.39	-0.0006	-0.0008	-0.0007	-0.0006
	38.5	1.0098	0.9987		38.5	-0.0016	-0.0019		38.5	0.7124	0.7189	0.7096	0.7159		38.479	-0.0007	-0.0008	-0.0007	-0.0006
	38.5	1.0096	0.9985		38.5	-0.0016	-0.0019		38.6	0.7122	0.7189	0.7096	0.7158		38.569	-0.0007	-0.0008	-0.0007	-0.0006
	38.6	1.0094	0.9983		38.6	-0.0016	-0.002		38.7	0.7121	0.7188	0.7096	0.7157		38.659	-0.0007	-0.0008	-0.0007	-0.0006
	38.7	1.0092	0.9981		38.7	-0.0016	-0.002		38.7	0.7119	0.7187	0.7095	0.7157		38.748	-0.0008	-0.0008	-0.0007	-0.0006
	38.8	1.009	0.9978		38.8	-0.0016	-0.002		38.8	0.7117	0.7187	0.7095	0.7156		38.838	-0.0008	-0.0008	-0.0007	-0.0007
	39	1.0088	0.9976		39	-0.0016	-0.002		39	0.7116	0.7186	0.7095	0.7156		38.957	-0.0008	-0.0008	-0.0007	-0.0007
	39.1	1.0086	0.9974		39.1	-0.0016	-0.002		39	0.7114	0.7186	0.7094	0.7155		39.017	-0.0008	-0.0008	-0.0007	-0.0007
	39.1	1.0085	0.9972		39.1	-0.0016	-0.002		39.1	0.7112	0.7185	0.7094	0.7155		39.107	-0.0008	-0.0007	-0.0007	-0.0007
	39.3	1.0083	0.9971		39.3	-0.0017	-0.002		39.3	0.7111	0.7185	0.7094	0.7156		39.256	-0.0009	-0.0007	-0.0007	-0.0007
	39.3	1.0081	0.9969		39.3	-0.0017	-0.002		39.4	0.711	0.7184	0.7093	0.7155		39.401	-0.0009	-0.0007	-0.0007	-0.0007
	39.4	1.008	0.9968		39.4	-0.0017	-0.0019		39.5	0.7109	0.7184	0.7092	0.7155		39.469	-0.0009	-0.0007	-0.0007	-0.0007
	39.5	1.0078	0.9966		39.5	-0.0017	-0.0019		39.6	0.7107	0.7184	0.7092	0.7155		39.555	-0.0009	-0.0007	-0.0006	-0.0007
	39.6	1.0077	0.9965		39.6	-0.0017	-0.0019		39.7	0.7106	0.7183	0.7091	0.7154		39.67	-0.0009	-0.0006	-0.0006	-0.0006
	39.7	1.0075	0.9963		39.7	-0.0018	-0.0019		39.8	0.7104	0.7183	0.7091	0.7154		39.76	-0.0009	-0.0006	-0.0006	-0.0006
	39.8	1.0074	0.9961		39.8	-0.0018	-0.0019		39.9	0.7103	0.7183	0.709	0.7153		39.853	-0.0009	-0.0006	-0.0006	-0.0006
	40	1.0072	0.996		40	-0.0018	-0.0018		39.9	0.7102	0.7182	0.709	0.7152		39.943	-0.0009	-0.0006	-0.0006	-0.0006
	40.1	1.007	0.9958		40.1	-0.0019	-0.0018		40	0.7102	0.7181	0.709	0.7151		40.036	-0.0009	-0.0006	-0.0006	-0.0006
	40.2	1.0068	0.9956		40.2	-0.0019	-0.0018		40.1	0.7101	0.7181	0.709	0.715		40.092	-0.0009	-0.0005	-0.0006	-0.0006
	40.2	1.0066	0.9954		40.2	-0.0019	-0.0018		40.2	0.71	0.718	0.7089	0.7149		40.212	-0.0008	-0.0005	-0.0005	-0.0006
	40.3	1.0065	0.9952		40.3	-0.0019	-0.0018		40.4	0.7099	0.7178	0.7087	0.7147		40.361	-0.0008	-0.0005	-0.0005	-0.0006
	40.4	1.0063	0.995		40.4	-0.0019	-0.0018		40.5	0.7099	0.7177	0.7086	0.7146		40.451	-0.0008	-0.0005	-0.0005	-0.0006
	40.5	1.0062	0.9948		40.5	-0.0019	-0.0017		40.6	0.7098	0.7175	0.7085	0.7146		40.57	-0.0007	-0.0005	-0.0005	-0.0006
	40.6	1.0061	0.9944		40.6	-0.0019	-0.0017		40.7	0.7098	0.7174	0.7084	0.7145		40.664	-0.0007	-0.0005	-0.0005	-0.0006
	40.7	1.006	0.9941		40.7	-0.0019	-0.0017		40.7	0.7097	0.7173	0.7083	0.7144		40.723	-0.0006	-0.0005	-0.0005	-0.0006
	40.8	1.0059	0.994		40.8	-0.0019	-0.0017		40.8	0.7096	0.7172	0.7082	0.7143		40.813	-0.0005	-0.0004	-0.0005	-0.0005
	40.9	1.0058	0.9939		40.9	-0.0019	-0.0018		41	0.7096	0.717	0.7081	0.7143		40.958	-0.0005	-0.0004	-0.0005	-0.0005
	41.1	1.0056	0.9937		41.1	-0.0019	-0.0018		41.1	0.7095	0.7169	0.708	0.7143		41.078	-0.0004	-0.0004	-0.0005	-0.0005
	41.1	1.0054	0.9935		41.1	-0.0019	-0.0018		41.2	0.7095	0.7169	0.7079	0.7143		41.168	-0.0004	-0.0004	-0.0005	-0.0005
	41.2	1.0053	0.9934		41.2	-0.0019	-0.0018		41.3	0.7095	0.7169	0.7078	0.7143		41.257	-0.0003	-0.0004	-0.0005	-0.0005
	41.3	1.0052	0.9933		41.3	-0.0019	-0.0018		41.3	0.7094	0.7169	0.7078	0.7143		41.317	-0.0003	-0.0004	-0.0005	-0.0005
	41.4	1.0051	0.9932		41.4	-0.0019	-0.0018		41.5	0.7094	0.7169	0.7077	0.7143		41.467	-0.0002	-0.0004	-0.0005	-0.0005
	41.5	1.0049	0.993		41.5	-0.0019	-0.0019		41.5	0.7094	0.7169	0.7077	0.7142		41.526	-0.0002	-0.0004	-0.0005	-0.0005
	41.7	1.0047	0.9929		41.7	-0.002	-0.0019		41.6	0.7093	0.717	0.7078	0.7142		41.646	-0.0001	-0.0004	-0.0005	-0.0005
	41.7	1.0045	0.9928		41.7	-0.002	-0.0019		41.7	0.7093	0.7171	0.7078	0.7141		41.736	-0.0001	-0.0004	-0.0005	-0.0004
	41.8	1.0043	0.9927		41.8	-0.002	-0.002		41.8	0.7093	0.7171	0.7078	0.7141		41.825	-0.0001	-0.0003	-0.0005	-0.0004
	41.9	1.0042	0.9925		41.9	-0.002	-0.002		41.9	0.7093	0.7171	0.7078	0.714		41.885	-0.0001	-0.0003	-0.0005	-0.0004
	42.1	1.0039	0.9924		42.1	-0.0021	-0.002		42	0.7093	0.7172	0.7078	0.714		42.005	0	-0.0003	-0.0005	-0.0004
	42.2	1.0037	0.9922		42.2	-0.0021	-0.002		42.1	0.7093	0.7172	0.7077	0.714		42.094	0	-0.0003	-0.0004	-0.0003
	42.2	1.0035	0.9921		42.2	-0.0022	-0.002		42.2	0.7093	0.7172	0.7077	0.7139		42.244	0	-0.0002	-0.0004	-0.0003
	42.3	1.0034	0.992		42.3	-0.0022	-0.0021		42.3	0.7093	0.7172	0.7076	0.7138		42.337	0	-0.0002	-0.0004	-0.0003
	42.4	1.0032	0.9918		42.4	-0.0022	-0.0021		42.5	0.7094	0.7171	0.7076	0.7137		42.457	-0.0001	-0.0002	-0.0004	-0.0002
	42.5	1.0029	0.9916		42.5	-0.0023	-0.0021		42.5	0.7094	0.7171	0.7076	0.7137		42.516	-0.0001	-0.0002	-0.0004	-0.0002
	42.6	1.0025	0.9914		42.6	-0.0023	-0.0021		42.6	0.7095	0.7171	0.7076	0.7136		42.602	-0.0001	-0.0001	-0.0003	-0.0002
	42.8	1.0022	0.9911		42.8	-0.0023	-0.0021		42.7	0.7095	0.717	0.7076	0.7135		42.722	-0.0001	-0.0001	-0.0003	-0.0002
	42.9	1.0018	0.9908		42.9	-0.0024	-0.0022		42.9	0.7096	0.7169	0.7075	0.7134		42.871	-0.0001	-0.0001	-0.0003	-0.0002
	43	1.0015	0.9906		43	-0.0024	-0.0022		42.9	0.7096	0.7168	0.7075	0.7134		42.935	-0.0001	-0.0001	-0.0002	-0.0002
	43	1.0014	0.9903		43	-0.0024	-0.0022		43	0.7097	0.7168	0.7074	0.7134		43.025	-0.0001	-0.0001	-0.0002	-0.0001
	43.1	1.0011	0.9901		43.1	-0.0024	-0.0023		43.1	0.7097	0.7167	0.7074	0.7134		43.115	-0.0001	-0.0001	-0.0002	-0.0001
	43.2	1.0009	0.9897		43.2	-0.0024	-0.0023		43.2	0.7098	0.7166	0.7073	0.7134		43.23	-0.0001	-0.0001	-0.0002	-0.0001
	43.3	1.0007	0.9894		43.3	-0.0024	-0.0023		43.4	0.7098	0.7166	0.7072	0.7133		43.354	-0.0002	0	-0.0002	-0.0001
	43.4	1.0004	0.9891		43.4	-0.0023	-0.0024		43.4	0.7099	0.7166	0.7072	0.7134		43.44	-0.0002	0	-0.0001	-0.0001
	43.6	1.0001	0.9887		43.6	-0.0023	-0.0024		43.5	0.7099	0.7166	0.7071	0.7134		43.529	-0.0002	0	-0.0001	-0.0001
	43.7	0.9999	0.9884		43.7	-0.0023	-0.0025		43.6	0.7099	0.7166	0.707	0.7134		43.619	-0.0002	0	-0.0001	-0.0001
	43.8	0.9996	0.988		43.8	-0.0023	-0.0025		43.7	0.7099	0.7167	0.707	0.7135		43.709	-0.0002	0	-0.0001	-0.0001
	43.9	0.9995	0.9877		43.9	-0.0023	-0.0025		43.8	0.7099	0.7167	0.707	0.7135		43.832	-0.0002	0	-0.0001	0
	44	0.9994	0.9875		44	-0.0023	-0.0026		43.9	0.7099	0.7167	0.7069	0.7136		43.922	-0.0001	0	-0.0001	0
	44	0.9992	0.9873		44	-0.0023	-0.0026		44	0.7099	0.7167	0.7069	0.7136		44.011	-0.0001	0	-0.0001	0
	44.1	0.999	0.9871		44.1	-0.0023	-0.0026		44.1	0.7098	0.7167	0.707	0.7137		44.097	-0.0001	0	-0.0001	0
	44.2	0.9988	0.987		44.2	-0.0023	-0.0026		44.2	0.7097	0.7167	0.707	0.7137		44.221	-0.0001	0	0	0.0001
	44.3	0.9984	0.9868		44.3	-0.0023	-0.0026		44.3	0.7096	0.7168	0.707	0.7138		44.341	-0.0001	0	0	0.0001
	44.4	0.9982	0.9865		44.4	-0.0023	-0.0027		44.4	0.7095	0.7168	0.707	0.7138		44.423	-0.0001	0	0	0.0001
	44.5	0.9979	0.9863		44.5	-0.0023	-0.0027		44.5	0.7094	0.7168	0.707	0.7138		44.52	-0.0001	0	0	0.0002
	44.7	0.9977	0.986		44.7	-0.0023	-0.0027		44.6	0.7093	0.7168	0.7071	0.7138		44.606	-0.0001	0	0	0.0002
	44.8	0.9975	0.9859		44.8	-0.0023	-0.0027		44.7	0.7091	0.7168	0.7072	0.7137		44.7	0	0.0001	0	0.0002
	44.9	0.9973	0.9856		44.9	-0.0024	-0.0027		44.8	0.7091	0.7168	0.7072	0.7137		44.819	0	0.0001	0	0.0003
	44.9	0.997	0.9852		44.9	-0.0024	-0.0027		45	0.709	0.7168	0.7073	0.7137		44.969	0	0.0001	0.0001	0.0003
	45.1	0.9967	0.985		45.1	-0.0024	-0.0027		45	0.7089	0.7168	0.7073	0.7137		45.025	0	0.0001	0.0001	0.0003
	45.2	0.9964	0.9847		45.2	-0.0024	-0.0027		45.1	0.7088	0.7168	0.7073	0.7137		45.085	0.0001	0.0001	0.0001	0.0004
	45.2	0.9961	0.9844		45.2	-0.0024	-0.0027		45.2	0.7088	0.7167	0.7073	0.7137		45.204	0.0001	0.0002	0.0001	0.0004
	45.4	0.9958	0.9841		45.4	-0.0024	-0.0027		45.3	0.7087	0.7167	0.7073	0.7137		45.294	0.0001	0.0002	0.0001	0.0004
	45.5	0.9955	0.9838		45.5	-0.0024	-0.0027		45.4	0.7087	0.7168	0.7073	0.7137		45.444	0.0002	0.0002	0.0002	0.0005
	45.6	0.9952	0.9834		45.6	-0.0024	-0.0027		45.6	0.7087	0.7169	0.7073	0.7137		45.563	0.0002	0.0003	0.0002	0.0005
	45.7	0.995	0.9831		45.7	-0.0024	-0.0027		45.7	0.7088	0.7169	0.7074	0.7137		45.657	0.0003	0.0003	0.0002	0.0005
	45.7	0.9948	0.9829		45.7	-0.0024	-0.0027		45.7	0.7088	0.7169	0.7074	0.7137		45.713	0.0003	0.0003	0.0002	0.0005
	45.9	0.9942	0.9826		45.9	-0.0024	-0.0027		45.8	0.7088	0.717	0.7074	0.7138		45.803	0.0004	0.0003	0.0002	0.0006
	46	0.9939	0.9824		46	-0.0024	-0.0027		45.9	0.709	0.717	0.7075	0.7138		45.923	0.0004	0.0004	0.0003	0.0006
	46	0.9937	0.9821		46	-0.0025	-0.0027		46	0.709	0.717	0.7075	0.7138		45.982	0.0005	0.0004	0.0003	0.0006
	46.1	0.9933	0.9819		46.1	-0.0025	-0.0027		46.1	0.7091	0.717	0.7075	0.7139		46.106	0.0006	0.0004	0.0003	0.0006
	46.3	0.993	0.9816		46.3	-0.0025	-0.0027		46.2	0.7091	0.717	0.7075	0.7139		46.218	0.0006	0.0005	0.0003	0.0007
	46.3	0.9928	0.9813		46.3	-0.0025	-0.0027		46.3	0.7093	0.717	0.7075	0.714		46.342	0.0007	0.0005	0.0003	0.0007
	46.5	0.9925	0.9811		46.5	-0.0025	-0.0027		46.4	0.7094	0.717	0.7075	0.714		46.405	0.0007	0.0005	0.0003	0.0007
	46.6	0.9923	0.9807		46.6	-0.0025	-0.0028		46.5	0.7095	0.7171	0.7075	0.7141		46.525	0.0008	0.0006	0.0004	0.0007
	46.7	0.992	0.9805		46.7	-0.0026	-0.0028		46.6	0.7097	0.7171	0.7075	0.7142		46.645	0.0009	0.0006	0.0004	0.0008
	46.8	0.9917	0.9802		46.8	-0.0026	-0.0028		46.7	0.7098	0.7171	0.7075	0.7143		46.704	0.0009	0.0006	0.0004	0.0008
	46.8	0.9915	0.9799		46.8	-0.0026	-0.0028		46.8	0.71	0.717	0.7075	0.7145		46.821	0.001	0.0006	0.0004	0.0008
	46.9	0.9911	0.9797		46.9	-0.0027	-0.0028		46.9	0.7101	0.7171	0.7075	0.7147		46.944	0.0011	0.0007	0.0004	0.0008
	47	0.9908	0.9794		47	-0.0027	-0.0028		47	0.7103	0.7171	0.7075	0.7148		47	0.0011	0.0007	0.0005	0.0009
	47.1	0.9905	0.979		47.1	-0.0027	-0.0029		47.1	0.7104	0.7172	0.7075	0.715		47.12	0.0011	0.0007	0.0005	0.0009
	47.3	0.9902	0.9788		47.3	-0.0028	-0.0029		47.2	0.7106	0.7173	0.7076	0.7152		47.243	0.0012	0.0007	0.0005	0.0009
	47.4	0.9899	0.9784		47.4	-0.0029	-0.0029		47.3	0.7108	0.7174	0.7076	0.7152		47.3	0.0012	0.0008	0.0006	0.001
	47.5	0.9898	0.9781		47.5	-0.0029	-0.0029		47.4	0.7109	0.7176	0.7077	0.7155		47.449	0.0012	0.0008	0.0006	0.001
	47.5	0.9895	0.9779		47.5	-0.003	-0.0029		47.5	0.7111	0.7177	0.7077	0.7156		47.513	0.0012	0.0008	0.0006	0.001
	47.6	0.9892	0.9776		47.6	-0.003	-0.0029		47.6	0.7112	0.7179	0.7078	0.7158		47.629	0.0013	0.0009	0.0007	0.0011
	47.7	0.989	0.9775		47.7	-0.0031	-0.003		47.7	0.7113	0.718	0.7079	0.7159		47.689	0.0013	0.0009	0.0007	0.0011
	47.8	0.9886	0.9772		47.8	-0.0031	-0.003		47.8	0.7114	0.7182	0.708	0.716		47.812	0.0013	0.0009	0.0008	0.0011
	48	0.9882	0.977		48	-0.0032	-0.003		47.9	0.7116	0.7183	0.7081	0.716		47.898	0.0013	0.001	0.0008	0.0012
	48.1	0.988	0.9767		48.1	-0.0032	-0.003		48	0.7117	0.7186	0.7082	0.7161		48.018	0.0013	0.001	0.0009	0.0012
	48.2	0.9878	0.9766		48.2	-0.0033	-0.003		48.1	0.7118	0.7187	0.7082	0.7162		48.112	0.0013	0.0011	0.0009	0.0012
	48.2	0.9878	0.9763		48.2	-0.0033	-0.0031		48.2	0.7119	0.7188	0.7083	0.7162		48.198	0.0013	0.0011	0.0009	0.0013
	48.3	0.9875	0.9759		48.3	-0.0033	-0.0031		48.3	0.712	0.719	0.7083	0.7163		48.288	0.0013	0.0011	0.001	0.0013
	48.4	0.9872	0.9756		48.4	-0.0034	-0.0031		48.4	0.7122	0.719	0.7084	0.7164		48.408	0.0012	0.0012	0.001	0.0013
	48.6	0.9868	0.9753		48.6	-0.0034	-0.0031		48.5	0.7123	0.7191	0.7085	0.7165		48.501	0.0012	0.0012	0.0011	0.0014
	48.7	0.9865	0.975		48.7	-0.0034	-0.0032		48.6	0.7125	0.7191	0.7086	0.7165		48.617	0.0012	0.0013	0.0011	0.0014
	48.7	0.9861	0.9745		48.7	-0.0034	-0.0032		48.7	0.7126	0.7192	0.7087	0.7166		48.707	0.0012	0.0013	0.0012	0.0014
	48.9	0.9856	0.9741		48.9	-0.0035	-0.0032		48.8	0.7127	0.7193	0.7088	0.7166		48.797	0.0012	0.0013	0.0012	0.0014
	49	0.9852	0.9738		49	-0.0035	-0.0033		48.9	0.7128	0.7193	0.7089	0.7167		48.887	0.0012	0.0013	0.0013	0.0014
	49	0.985	0.9734		49	-0.0035	-0.0033		49	0.7129	0.7194	0.7091	0.7168		49.006	0.0012	0.0014	0.0013	0.0015
	49.2	0.9846	0.9732		49.2	-0.0035	-0.0034		49.1	0.7131	0.7195	0.7092	0.7169		49.1	0.0012	0.0014	0.0013	0.0015
	49.3	0.9842	0.9727		49.3	-0.0036	-0.0034		49.2	0.7132	0.7195	0.7094	0.7171		49.19	0.0012	0.0014	0.0014	0.0015
	49.3	0.9838	0.9722		49.3	-0.0036	-0.0035		49.3	0.7133	0.7196	0.7096	0.7172		49.28	0.0012	0.0015	0.0014	0.0015
	49.5	0.9833	0.9718		49.5	-0.0036	-0.0035		49.4	0.7134	0.7198	0.7098	0.7175		49.43	0.0013	0.0015	0.0015	0.0016
	49.6	0.9828	0.9715		49.6	-0.0036	-0.0036		49.5	0.7135	0.7199	0.7099	0.7176		49.49	0.0013	0.0015	0.0015	0.0016
	49.7	0.9822	0.9712		49.7	-0.0037	-0.0036		49.6	0.7136	0.7201	0.7102	0.718		49.64	0.0013	0.0016	0.0016	0.0017
	49.8	0.982	0.9709		49.8	-0.0037	-0.0037		49.7	0.7137	0.7203	0.7104	0.7182		49.729	0.0013	0.0016	0.0016	0.0017
	49.9	0.9815	0.9706		49.9	-0.0037	-0.0038		49.8	0.7137	0.7204	0.7105	0.7183		49.785	0.0014	0.0016	0.0016	0.0017
	50	0.981	0.9703		50	-0.0038	-0.0038		49.9	0.7138	0.7207	0.7108	0.7186		49.906	0.0014	0.0016	0.0016	0.0018
	50.1	0.9805	0.9701		50.1	-0.0038	-0.0039		50	0.7139	0.7209	0.711	0.7188		49.995	0.0014	0.0017	0.0017	0.0018
	50.2	0.9802	0.9697		50.2	-0.0038	-0.0039		50.1	0.714	0.7212	0.7112	0.7191		50.115	0.0015	0.0017	0.0017	0.0019
	50.3	0.9799	0.9693		50.3	-0.0039	-0.004		50.2	0.7141	0.7213	0.7114	0.7193		50.205	0.0015	0.0017	0.0017	0.0019
	50.4	0.9796	0.9689		50.4	-0.0039	-0.004		50.3	0.7142	0.7215	0.7115	0.7195		50.299	0.0016	0.0018	0.0018	0.002
	50.5	0.9793	0.9686		50.5	-0.0039	-0.0041		50.4	0.7143	0.7216	0.7116	0.7196		50.358	0.0016	0.0018	0.0018	0.002
	50.6	0.9789	0.9683		50.6	-0.004	-0.0041		50.5	0.7145	0.7219	0.7118	0.7198		50.508	0.0017	0.0019	0.0018	0.0021
	50.7	0.9785	0.9679		50.7	-0.004	-0.0041		50.6	0.7146	0.7221	0.7119	0.72		50.598	0.0017	0.0019	0.0018	0.0022
	50.8	0.9783	0.9676		50.8	-0.0041	-0.0042		50.7	0.7147	0.7222	0.712	0.7201		50.688	0.0018	0.0019	0.0019	0.0022
	50.9	0.978	0.967		50.9	-0.0041	-0.0042		50.8	0.715	0.7224	0.7122	0.7203		50.804	0.0018	0.002	0.0019	0.0023
	51	0.9777	0.9667		51	-0.0042	-0.0043		50.9	0.7151	0.7226	0.7125	0.7205		50.898	0.0019	0.002	0.0019	0.0023
	51.1	0.9774	0.9662		51.1	-0.0042	-0.0043		51	0.7153	0.7228	0.7126	0.7207		50.988	0.0019	0.0021	0.002	0.0024
	51.2	0.977	0.9656		51.2	-0.0043	-0.0044		51.1	0.7154	0.7229	0.7128	0.7209		51.078	0.002	0.0021	0.002	0.0024
	51.3	0.9765	0.9653		51.3	-0.0043	-0.0044		51.2	0.7157	0.7232	0.7131	0.7212		51.198	0.0021	0.0022	0.002	0.0025
	51.4	0.9762	0.9646		51.4	-0.0044	-0.0045		51.3	0.7158	0.7234	0.7133	0.7215		51.318	0.0021	0.0022	0.0021	0.0025
	51.5	0.9756	0.9642		51.5	-0.0044	-0.0045		51.4	0.7161	0.7236	0.7135	0.7217		51.408	0.0022	0.0023	0.0021	0.0026
	51.6	0.9752	0.9632		51.6	-0.0045	-0.0046		51.5	0.7163	0.7238	0.7137	0.7219		51.498	0.0023	0.0023	0.0022	0.0026
	51.7	0.9749	0.9629		51.7	-0.0045	-0.0047		51.6	0.7166	0.724	0.7139	0.7222		51.588	0.0023	0.0023	0.0022	0.0027
	51.8	0.9744	0.9625		51.8	-0.0046	-0.0047		51.6	0.7168	0.7242	0.714	0.7223		51.648	0.0024	0.0024	0.0022	0.0027
	51.9	0.974	0.9619		51.9	-0.0046	-0.0048		51.8	0.7171	0.7246	0.7143	0.7227		51.797	0.0025	0.0024	0.0023	0.0028
	52	0.9734	0.9615		52	-0.0047	-0.0049		51.9	0.7173	0.7248	0.7145	0.7229		51.884	0.0025	0.0025	0.0023	0.0029
	52.1	0.973	0.9609		52.1	-0.0048	-0.0049		52	0.7176	0.7251	0.7148	0.7233		52.004	0.0026	0.0025	0.0024	0.0029
	52.2	0.9724	0.9606		52.2	-0.0049	-0.005		52.1	0.718	0.7253	0.7149	0.7236		52.097	0.0027	0.0026	0.0024	0.003
	52.3	0.972	0.9602		52.3	-0.0049	-0.005		52.2	0.7183	0.7256	0.7151	0.7239		52.184	0.0027	0.0026	0.0025	0.003
	52.4	0.9712	0.9596		52.4	-0.005	-0.0051		52.2	0.7185	0.7257	0.7152	0.724		52.244	0.0028	0.0026	0.0025	0.0031
	52.5	0.9708	0.9592		52.5	-0.0051	-0.0052		52.4	0.7188	0.726	0.7154	0.7244		52.394	0.0028	0.0027	0.0026	0.0032
	52.6	0.9703	0.9587		52.6	-0.0052	-0.0052		52.5	0.7192	0.7263	0.7157	0.7248		52.513	0.0029	0.0028	0.0026	0.0032
	52.7	0.9698	0.9583		52.7	-0.0052	-0.0053		52.6	0.7194	0.7265	0.7158	0.725		52.577	0.0029	0.0028	0.0027	0.0033
	52.8	0.9695	0.9577		52.8	-0.0053	-0.0053		52.7	0.7198	0.7268	0.7161	0.7253		52.693	0.003	0.0029	0.0027	0.0034
	52.9	0.969	0.9574		52.9	-0.0054	-0.0053		52.8	0.7202	0.7271	0.7165	0.7257		52.817	0.0031	0.003	0.0028	0.0035
	53	0.9684	0.9569		53	-0.0054	-0.0054		52.9	0.7206	0.7274	0.7167	0.7261		52.907	0.0031	0.003	0.0028	0.0035
	53.1	0.9677	0.9564		53.1	-0.0055	-0.0054		53	0.7208	0.7276	0.717	0.7264		52.997	0.0032	0.0031	0.0029	0.0036
	53.2	0.9674	0.9557		53.2	-0.0056	-0.0054		53.1	0.7211	0.7278	0.7172	0.7266		53.057	0.0032	0.0031	0.0029	0.0037
	53.3	0.9667	0.9551		53.3	-0.0057	-0.0055		53.2	0.7214	0.7281	0.7176	0.7271		53.173	0.0032	0.0032	0.003	0.0037
	53.4	0.966	0.9546		53.4	-0.0058	-0.0055		53.3	0.7218	0.7285	0.718	0.7275		53.293	0.0033	0.0033	0.003	0.0038
	53.5	0.9654	0.954		53.5	-0.0059	-0.0055		53.4	0.7222	0.7289	0.7184	0.728		53.413	0.0033	0.0034	0.0031	0.0039
	53.6	0.9649	0.9532		53.6	-0.006	-0.0056		53.5	0.7224	0.7291	0.7186	0.7283		53.473	0.0033	0.0034	0.0031	0.004
	53.7	0.9645	0.9525		53.7	-0.006	-0.0056		53.6	0.7228	0.7294	0.719	0.7286		53.563	0.0034	0.0035	0.0032	0.004
	53.8	0.9638	0.9519		53.8	-0.0061	-0.0057		53.7	0.7232	0.7299	0.7195	0.7291		53.687	0.0035	0.0036	0.0032	0.0041
	53.9	0.9631	0.9515		53.9	-0.0062	-0.0057		53.8	0.7235	0.7303	0.7199	0.7297		53.803	0.0035	0.0036	0.0033	0.0042
	54	0.9625	0.9508		54	-0.0063	-0.0058		53.9	0.7239	0.7308	0.7204	0.7302		53.927	0.0036	0.0037	0.0034	0.0042
	54.1	0.9619	0.9501		54.1	-0.0063	-0.0059		54	0.7241	0.7311	0.7208	0.7306		54.017	0.0036	0.0038	0.0035	0.0043
	54.2	0.9615	0.9496		54.2	-0.0064	-0.0059		54.1	0.7246	0.7314	0.7211	0.731		54.103	0.0036	0.0039	0.0035	0.0044
	54.3	0.9609	0.949		54.3	-0.0064	-0.006		54.2	0.7248	0.7318	0.7215	0.7314		54.197	0.0037	0.004	0.0036	0.0044
	54.4	0.9603	0.9483		54.4	-0.0065	-0.0061		54.3	0.7251	0.732	0.7216	0.7316		54.253	0.0038	0.004	0.0036	0.0045
	54.5	0.9595	0.9478		54.5	-0.0066	-0.0062		54.4	0.7254	0.7325	0.722	0.7321		54.373	0.0038	0.0041	0.0037	0.0046
	54.6	0.9587	0.9474		54.6	-0.0067	-0.0063		54.5	0.7258	0.7328	0.7222	0.7325		54.463	0.0039	0.0042	0.0038	0.0046
	54.7	0.9581	0.9467		54.7	-0.0067	-0.0064		54.6	0.726	0.7334	0.7226	0.7331		54.584	0.004	0.0043	0.0039	0.0047
	54.8	0.9575	0.946		54.8	-0.0068	-0.0065		54.7	0.7264	0.7339	0.723	0.7337		54.707	0.0041	0.0045	0.004	0.0048
	54.9	0.9564	0.9454		54.9	-0.0069	-0.0066		54.8	0.7269	0.7344	0.7234	0.7343		54.827	0.0042	0.0046	0.0041	0.0049
	55	0.9557	0.9446		55	-0.0069	-0.0067		54.9	0.7274	0.7348	0.7237	0.7348		54.914	0.0044	0.0047	0.0042	0.005
	55.1	0.9551	0.9442		55.1	-0.007	-0.0068		55	0.7277	0.7351	0.7239	0.7351		54.977	0.0044	0.0047	0.0042	0.005
	55.2	0.9544	0.9438		55.2	-0.0071	-0.0068		55.1	0.7281	0.7357	0.7243	0.7357		55.094	0.0045	0.0048	0.0043	0.0051
	55.3	0.9538	0.9429		55.3	-0.0071	-0.007		55.2	0.7284	0.7363	0.7247	0.7364		55.214	0.0046	0.005	0.0044	0.0052
	55.4	0.9527	0.9424		55.4	-0.0072	-0.0071		55.3	0.7288	0.7366	0.725	0.7367		55.278	0.0047	0.005	0.0044	0.0053
	55.5	0.952	0.9419		55.5	-0.0073	-0.0071		55.4	0.7292	0.7372	0.7254	0.7373		55.398	0.0048	0.0051	0.0045	0.0054
	55.6	0.9512	0.9412		55.6	-0.0074	-0.0073		55.5	0.7299	0.7376	0.7257	0.7378		55.484	0.005	0.0052	0.0045	0.0054
	55.7	0.9505	0.9406		55.7	-0.0075	-0.0074		55.6	0.7304	0.738	0.7261	0.7382		55.578	0.0052	0.0053	0.0046	0.0055
	55.8	0.9496	0.9398		55.8	-0.0075	-0.0075		55.7	0.7309	0.7386	0.7267	0.7389		55.694	0.0053	0.0054	0.0047	0.0056
	55.9	0.9486	0.9389		55.9	-0.0076	-0.0076		55.8	0.7312	0.7393	0.7275	0.7396		55.844	0.0054	0.0055	0.0048	0.0057
	56	0.9475	0.9382		56	-0.0077	-0.0077		55.9	0.7317	0.7395	0.7277	0.7397		55.878	0.0056	0.0055	0.0048	0.0057
	56.1	0.9468	0.9372		56.1	-0.0078	-0.0078		56	0.7322	0.7403	0.7285	0.7404		56.024	0.0057	0.0057	0.0049	0.0059
	56.2	0.9461	0.9364		56.2	-0.0079	-0.0079		56.1	0.7328	0.741	0.7292	0.741		56.148	0.0059	0.0058	0.005	0.006
	56.3	0.9452	0.9359		56.3	-0.008	-0.0079		56.2	0.7331	0.7414	0.7295	0.7414		56.204	0.0059	0.0058	0.0051	0.006
	56.4	0.9447	0.9346		56.4	-0.008	-0.0081		56.2	0.7337	0.7416	0.7297	0.7415		56.234	0.0061	0.0058	0.0051	0.0061
	56.5	0.9438	0.9335		56.5	-0.0081	-0.0082		56.4	0.7344	0.7426	0.7305	0.7424		56.388	0.0063	0.006	0.0053	0.0062
	56.6	0.9433	0.933		56.6	-0.0082	-0.0082		56.5	0.735	0.7434	0.7312	0.7431		56.505	0.0064	0.0061	0.0054	0.0063
	56.7	0.9421	0.9319		56.7	-0.0083	-0.0083		56.6	0.7359	0.744	0.7317	0.7437		56.595	0.0065	0.0062	0.0055	0.0064
	56.8	0.9411	0.9308		56.8	-0.0084	-0.0085		56.7	0.7364	0.7446	0.7323	0.7444		56.689	0.0066	0.0063	0.0056	0.0065
	56.9	0.9406	0.93		56.9	-0.0084	-0.0086		56.7	0.737	0.745	0.7327	0.7448		56.749	0.0067	0.0063	0.0056	0.0066
	57	0.9397	0.9288		57	-0.0085	-0.0087		56.8	0.7379	0.7456	0.7332	0.7455		56.839	0.0069	0.0064	0.0057	0.0067
	57.1	0.939	0.928		57.1	-0.0086	-0.0088		57	0.7387	0.7465	0.7339	0.7464		56.959	0.007	0.0066	0.0058	0.0068
	57.2	0.9383	0.9269		57.2	-0.0086	-0.0089		57.1	0.7394	0.7475	0.7347	0.7475		57.109	0.0071	0.0067	0.006	0.007
	57.3	0.9373	0.9257		57.3	-0.0087	-0.009		57.2	0.7402	0.7481	0.7352	0.7481		57.199	0.0072	0.0068	0.0061	0.0071
	57.4	0.9365	0.9249		57.4	-0.0088	-0.0091		57.3	0.7411	0.7489	0.7359	0.749		57.319	0.0073	0.007	0.0062	0.0072
	57.5	0.9357	0.9237		57.5	-0.0089	-0.0092		57.4	0.7421	0.7495	0.7364	0.7496		57.409	0.0074	0.0071	0.0063	0.0073
	57.6	0.9346	0.9228		57.6	-0.009	-0.0093		57.5	0.7431	0.7499	0.7367	0.75		57.469	0.0075	0.0072	0.0063	0.0074
	57.7	0.9336	0.9216		57.7	-0.0091	-0.0095		57.6	0.7435	0.7505	0.7372	0.7506		57.556	0.0075	0.0073	0.0064	0.0075
	57.8	0.9328	0.9207		57.8	-0.0092	-0.0095		57.7	0.7445	0.7513	0.738	0.7515		57.68	0.0076	0.0074	0.0066	0.0076
	57.9	0.932	0.9202		57.9	-0.0093	-0.0096		57.8	0.745	0.752	0.7387	0.7523		57.796	0.0077	0.0076	0.0067	0.0078
	58	0.9311	0.9192		58	-0.0094	-0.0097		57.9	0.746	0.7526	0.7393	0.753		57.89	0.0077	0.0077	0.0068	0.0079
	58.1	0.9298	0.9179		58.1	-0.0095	-0.0098		58	0.7473	0.7532	0.7399	0.7537		57.98	0.0078	0.0078	0.0069	0.008
	58.2	0.9289	0.9168		58.2	-0.0095	-0.0099		58.1	0.7478	0.7538	0.7405	0.7544		58.07	0.0079	0.0079	0.0069	0.0081
	58.3	0.9279	0.9163		58.3	-0.0096	-0.0099		58.2	0.7486	0.7545	0.7411	0.7551		58.16	0.0079	0.008	0.0071	0.0083
	58.4	0.9265	0.9153		58.4	-0.0097	-0.01		58.3	0.7497	0.7556	0.7422	0.7564		58.311	0.008	0.0082	0.0072	0.0085
	58.5	0.9254	0.9145		58.5	-0.0098	-0.01		58.4	0.7502	0.7565	0.7431	0.7575		58.431	0.0081	0.0083	0.0074	0.0086
	58.6	0.924	0.9131		58.6	-0.0099	-0.0101		58.5	0.7512	0.7572	0.7438	0.7583		58.517	0.0081	0.0084	0.0075	0.0087
	58.8	0.9226	0.9126		58.8	-0.0099	-0.0101		58.6	0.752	0.7578	0.7443	0.7589		58.581	0.0082	0.0085	0.0075	0.0088
	58.8	0.9219	0.9115		58.8	-0.01	-0.0102		58.7	0.753	0.7588	0.7451	0.7599		58.701	0.0083	0.0086	0.0077	0.009
	58.9	0.9209	0.9106		58.9	-0.01	-0.0102		58.8	0.7537	0.7598	0.746	0.761		58.818	0.0084	0.0087	0.0078	0.0091
	59	0.9196	0.91		59	-0.0101	-0.0102		58.9	0.7543	0.7604	0.7465	0.7616		58.882	0.0084	0.0088	0.0079	0.0092
	59.2	0.9182	0.909		59.2	-0.0101	-0.0103		59	0.7548	0.7615	0.7474	0.7626		59.002	0.0085	0.0089	0.0081	0.0094
	59.2	0.9173	0.9081		59.2	-0.0101	-0.0103		59.1	0.7558	0.7621	0.7479	0.7632		59.062	0.0086	0.009	0.0081	0.0095
	59.3	0.9167	0.9064		59.3	-0.0101	-0.0103		59.2	0.7567	0.7633	0.7489	0.7643		59.182	0.0087	0.0091	0.0083	0.0096
	59.4	0.9161	0.905		59.4	-0.0101	-0.0104		59.3	0.7569	0.7642	0.7497	0.7652		59.272	0.0088	0.0092	0.0084	0.0098
	59.5	0.915	0.9039		59.5	-0.0102	-0.0104		59.4	0.758	0.7651	0.7504	0.7661		59.363	0.0089	0.0093	0.0085	0.0099
	59.6	0.914	0.9025		59.6	-0.0102	-0.0104		59.5	0.7588	0.7663	0.7513	0.7672		59.479	0.009	0.0095	0.0087	0.01
	59.7	0.9129	0.9014		59.7	-0.0102	-0.0104		59.6	0.7596	0.7676	0.7523	0.7684		59.599	0.0091	0.0097	0.0088	0.0102
	59.8	0.9121	0.9007		59.8	-0.0102	-0.0105		59.7	0.76	0.7687	0.7531	0.7693		59.693	0.0092	0.0098	0.0089	0.0103
	59.9	0.9111	0.8992		59.9	-0.0102	-0.0105		59.8	0.7613	0.7699	0.7541	0.7705		59.813	0.0093	0.0099	0.0091	0.0105
	60.1	0.9097	0.8978		60.1	-0.0103	-0.0105		59.9	0.7621	0.7705	0.7546	0.7711		59.87	0.0094	0.01	0.0091	0.0106
	60.2	0.9089	0.8969		60.2	-0.0103	-0.0105		60	0.763	0.7717	0.7558	0.7723		59.99	0.0095	0.0102	0.0093	0.0107
	60.3	0.9081	0.8959		60.3	-0.0103	-0.0106		60.1	0.7642	0.7727	0.7567	0.7734		60.084	0.0096	0.0103	0.0094	0.0108
	60.4	0.9072	0.8946		60.4	-0.0103	-0.0106		60.2	0.7648	0.7735	0.7576	0.7744		60.174	0.0097	0.0105	0.0095	0.011
	60.4	0.9063	0.8933		60.4	-0.0103	-0.0106		60.3	0.7659	0.7744	0.7586	0.7755		60.264	0.0098	0.0106	0.0096	0.0111
	60.5	0.906	0.8923		60.5	-0.0103	-0.0106		60.4	0.7668	0.7756	0.7599	0.7769		60.384	0.0099	0.0108	0.0097	0.0112
	60.7	0.9042	0.8914		60.7	-0.0103	-0.0106		60.5	0.768	0.7771	0.7614	0.7787		60.531	0.01	0.011	0.0099	0.0114
	60.7	0.9038	0.8908		60.7	-0.0103	-0.0107		60.6	0.769	0.7778	0.7621	0.7794		60.595	0.0102	0.0111	0.0099	0.0115
	60.8	0.9025	0.8896		60.8	-0.0103	-0.0107		60.7	0.7699	0.7787	0.763	0.7805		60.685	0.0103	0.0112	0.01	0.0117
	60.9	0.9012	0.8883		60.9	-0.0103	-0.0107		60.8	0.7707	0.7796	0.764	0.7815		60.772	0.0104	0.0113	0.0101	0.0118
	61	0.9002	0.8873		61	-0.0103	-0.0107		60.9	0.7721	0.7806	0.765	0.7826		60.866	0.0106	0.0114	0.0103	0.0119
	61.2	0.8985	0.8861		61.2	-0.0103	-0.0107		61	0.7731	0.7816	0.7659	0.7837		60.956	0.0107	0.0116	0.0104	0.012
	61.3	0.8976	0.8852		61.3	-0.0103	-0.0107		61.1	0.7741	0.7828	0.7672	0.7852		61.076	0.0108	0.0117	0.0105	0.0122
	61.3	0.897	0.8842		61.3	-0.0102	-0.0106		61.2	0.7754	0.7841	0.7685	0.7867		61.196	0.011	0.0119	0.0106	0.0124
	61.4	0.896	0.8826		61.4	-0.0102	-0.0106		61.3	0.7769	0.7855	0.7697	0.7882		61.313	0.0112	0.0121	0.0107	0.0125
	61.6	0.8944	0.8817		61.6	-0.0102	-0.0106		61.4	0.7779	0.787	0.771	0.7897		61.437	0.0113	0.0122	0.0109	0.0127
	61.7	0.8931	0.8807		61.7	-0.0101	-0.0105		61.5	0.7787	0.7878	0.7716	0.7904		61.497	0.0114	0.0123	0.0109	0.0128
	61.7	0.8925	0.8801		61.7	-0.0101	-0.0105		61.6	0.7805	0.7889	0.7725	0.7915		61.587	0.0117	0.0124	0.011	0.0129
	61.8	0.8919	0.8788		61.8	-0.01	-0.0104		61.7	0.7813	0.7904	0.7738	0.793		61.708	0.0118	0.0126	0.0111	0.0131
	62	0.8904	0.8782		62	-0.0099	-0.0104		61.7	0.7828	0.7908	0.7741	0.7933		61.738	0.012	0.0127	0.0111	0.0131
	62.1	0.8892	0.8767		62.1	-0.0098	-0.0103		61.9	0.7836	0.7923	0.7754	0.7948		61.858	0.012	0.0128	0.0112	0.0133
	62.1	0.8887	0.876		62.1	-0.0098	-0.0103		61.9	0.7854	0.7935	0.7763	0.796		61.948	0.0123	0.013	0.0113	0.0134
	62.2	0.8878	0.8748		62.2	-0.0097	-0.0102		62.1	0.7865	0.7956	0.7781	0.798		62.099	0.0124	0.0132	0.0115	0.0135
	62.3	0.8867	0.8739		62.3	-0.0097	-0.0101		62.2	0.7876	0.7977	0.7798	0.8		62.249	0.0125	0.0134	0.0116	0.0137
	62.4	0.8858	0.8724		62.4	-0.0096	-0.01		62.3	0.7891	0.798	0.7802	0.8004		62.275	0.0127	0.0135	0.0116	0.0138
	62.6	0.8844	0.8718		62.6	-0.0095	-0.01		62.4	0.7898	0.7997	0.7816	0.8021		62.396	0.0128	0.0137	0.0117	0.0139
	62.7	0.8835	0.8702		62.7	-0.0095	-0.0099		62.5	0.7909	0.8014	0.783	0.8039		62.52	0.0129	0.0139	0.0118	0.014
	62.8	0.8826	0.8692		62.8	-0.0094	-0.0099		62.5	0.7931	0.8019	0.7834	0.8043		62.55	0.0131	0.0139	0.0118	0.0141
	62.9	0.8818	0.8685		62.9	-0.0094	-0.0098		62.7	0.7939	0.804	0.7852	0.8065		62.7	0.0132	0.0142	0.012	0.0142
	62.9	0.8812	0.8675		62.9	-0.0093	-0.0098		62.8	0.7954	0.8054	0.7863	0.8079		62.791	0.0134	0.0143	0.0121	0.0143
	63.1	0.8798	0.8668		63.1	-0.0092	-0.0098		62.9	0.7962	0.8068	0.7875	0.8093		62.881	0.0134	0.0145	0.0122	0.0144
	63.2	0.8789	0.8647		63.2	-0.0092	-0.0097		63	0.7981	0.8086	0.789	0.8111		63.001	0.0136	0.0146	0.0123	0.0146
	63.2	0.8781	0.8637		63.2	-0.0091	-0.0096		63.1	0.7989	0.8095	0.7898	0.812		63.061	0.0137	0.0147	0.0123	0.0147
	63.3	0.8773	0.8626		63.3	-0.0091	-0.0095		63.2	0.8001	0.8108	0.7909	0.8134		63.152	0.0138	0.0148	0.0124	0.0148
	63.5	0.8762	0.8617		63.5	-0.009	-0.0095		63.3	0.8014	0.8126	0.7924	0.8153		63.272	0.014	0.015	0.0125	0.0149
	63.6	0.875	0.8608		63.6	-0.0089	-0.0094		63.4	0.8031	0.8139	0.7934	0.8166		63.362	0.0141	0.0151	0.0126	0.015
	63.6	0.8745	0.86		63.6	-0.0088	-0.0093		63.5	0.8048	0.8157	0.7949	0.8184		63.483	0.0143	0.0153	0.0127	0.0151
	63.8	0.8732	0.8589		63.8	-0.0087	-0.0092		63.6	0.8061	0.8175	0.7964	0.8202		63.603	0.0144	0.0154	0.0128	0.0152
	63.9	0.8725	0.8578		63.9	-0.0086	-0.0091		63.7	0.807	0.8194	0.7979	0.8221		63.724	0.0145	0.0156	0.0129	0.0154
	64	0.8718	0.8568		64	-0.0085	-0.009		63.8	0.8088	0.8208	0.799	0.8234		63.814	0.0146	0.0157	0.013	0.0154
	64.1	0.8712	0.8561		64.1	-0.0084	-0.0089		63.9	0.811	0.8218	0.7998	0.8243		63.874	0.0148	0.0157	0.0131	0.0155
	64.2	0.8705	0.8556		64.2	-0.0083	-0.0088		64	0.8119	0.8232	0.801	0.8257		63.964	0.0149	0.0158	0.0131	0.0156
	64.2	0.8699	0.855		64.2	-0.0082	-0.0087		64.1	0.8137	0.8252	0.8025	0.8276		64.085	0.0151	0.016	0.0132	0.0157
	64.4	0.869	0.8544		64.4	-0.008	-0.0086		64.2	0.8146	0.8276	0.8044	0.8299		64.232	0.0152	0.0161	0.0133	0.0158
	64.5	0.8684	0.8534		64.5	-0.0078	-0.0084		64.3	0.8165	0.8291	0.8057	0.8314		64.326	0.0153	0.0162	0.0134	0.0158
	64.6	0.8679	0.8525		64.6	-0.0077	-0.0083		64.4	0.8185	0.8301	0.8065	0.8323		64.382	0.0155	0.0163	0.0134	0.0159
	64.7	0.8673	0.8517		64.7	-0.0076	-0.0081		64.5	0.8194	0.8321	0.8082	0.8342		64.502	0.0155	0.0164	0.0135	0.016
	64.7	0.867	0.8507		64.7	-0.0075	-0.0079		64.6	0.8208	0.8332	0.8091	0.8352		64.566	0.0156	0.0164	0.0135	0.016
	64.8	0.8663	0.8499		64.8	-0.0073	-0.0078		64.7	0.8228	0.8347	0.8105	0.8367		64.657	0.0158	0.0165	0.0136	0.0161
	65	0.8655	0.8488		65	-0.0071	-0.0076		64.8	0.8248	0.8367	0.8122	0.8387		64.777	0.0159	0.0166	0.0136	0.0161
	65.1	0.865	0.8477		65.1	-0.0069	-0.0074		64.9	0.8262	0.8382	0.8135	0.8402		64.867	0.016	0.0167	0.0137	0.0162
	65.2	0.8643	0.8472		65.2	-0.0067	-0.0073		65	0.8277	0.8402	0.8153	0.8422		64.988	0.0161	0.0168	0.0137	0.0163
	65.3	0.864	0.8461		65.3	-0.0067	-0.0072		65.1	0.8292	0.8417	0.8165	0.8438		65.078	0.0161	0.0169	0.0138	0.0163
	65.4	0.8635	0.8455		65.4	-0.0065	-0.0071		65.2	0.8307	0.8433	0.8178	0.8454		65.169	0.0162	0.0169	0.0138	0.0164
	65.4	0.863	0.8445		65.4	-0.0064	-0.0069		65.3	0.8323	0.8453	0.8196	0.8474		65.289	0.0163	0.017	0.0139	0.0165
	65.6	0.8624	0.8437		65.6	-0.0062	-0.0068		65.4	0.8343	0.8468	0.8208	0.8489		65.379	0.0164	0.0171	0.0139	0.0165
	65.7	0.8618	0.8428		65.7	-0.0061	-0.0066		65.5	0.8369	0.8484	0.8221	0.8505		65.47	0.0165	0.0171	0.0139	0.0166
	65.8	0.8611	0.8421		65.8	-0.0059	-0.0064		65.6	0.8384	0.8499	0.8234	0.8519		65.56	0.0165	0.0172	0.014	0.0167
	65.9	0.8608	0.8415		65.9	-0.0058	-0.0063		65.7	0.8399	0.852	0.825	0.8538		65.677	0.0166	0.0172	0.014	0.0167
	66	0.8602	0.8408		66	-0.0057	-0.0061		65.8	0.8414	0.8541	0.8267	0.8557		65.801	0.0166	0.0173	0.0141	0.0168
	66.1	0.8596	0.8401		66.1	-0.0055	-0.0059		65.9	0.8429	0.8556	0.8279	0.8572		65.891	0.0167	0.0173	0.0141	0.0169
	66.2	0.8594	0.8396		66.2	-0.0054	-0.0058		66	0.844	0.8567	0.8288	0.8582		65.952	0.0167	0.0173	0.0141	0.0169
	66.3	0.8588	0.8393		66.3	-0.0052	-0.0057		66	0.8454	0.8583	0.8301	0.8597		66.042	0.0167	0.0174	0.0141	0.017
	66.3	0.8585	0.839		66.3	-0.0051	-0.0055		66.2	0.848	0.861	0.8323	0.8622		66.193	0.0168	0.0174	0.0141	0.017
	66.4	0.8581	0.8385		66.4	-0.005	-0.0053		66.3	0.8501	0.8632	0.834	0.8642		66.313	0.0168	0.0174	0.0142	0.0171
	66.6	0.8576	0.838		66.6	-0.0047	-0.0051		66.4	0.8521	0.8648	0.8353	0.8657		66.403	0.0168	0.0175	0.0142	0.0171
	66.7	0.8573	0.8377		66.7	-0.0046	-0.005		66.5	0.8531	0.8665	0.8366	0.8672		66.494	0.0168	0.0175	0.0142	0.0171
	66.8	0.857	0.8374		66.8	-0.0044	-0.0048		66.6	0.8547	0.8676	0.8374	0.8682		66.554	0.0168	0.0175	0.0141	0.0172
	66.9	0.8565	0.837		66.9	-0.0042	-0.0047		66.7	0.8567	0.8698	0.839	0.8702		66.675	0.0167	0.0176	0.0141	0.0172
	67	0.8561	0.8364		67	-0.0039	-0.0044		66.8	0.8577	0.8714	0.8402	0.8718		66.765	0.0167	0.0176	0.0141	0.0172
	67.1	0.8559	0.8358		67.1	-0.0038	-0.0042		66.9	0.8603	0.8736	0.8419	0.8739		66.885	0.0167	0.0177	0.0141	0.0172
	67.2	0.8556	0.8354		67.2	-0.0036	-0.004		66.9	0.8629	0.8746	0.8427	0.8751		66.946	0.0166	0.0177	0.0141	0.0173
	67.3	0.8553	0.8348		67.3	-0.0035	-0.0038		67.1	0.8635	0.8767	0.8444	0.8773		67.066	0.0166	0.0177	0.014	0.0173
	67.4	0.855	0.8344		67.4	-0.0033	-0.0036		67.2	0.865	0.8789	0.8461	0.8796		67.187	0.0165	0.0178	0.014	0.0173
	67.5	0.8548	0.834		67.5	-0.0031	-0.0034		67.3	0.8666	0.8811	0.8478	0.8818		67.307	0.0165	0.0178	0.014	0.0173
	67.6	0.8545	0.8334		67.6	-0.0029	-0.0031		67.4	0.8681	0.8822	0.8487	0.8829		67.368	0.0164	0.0178	0.014	0.0173
	67.7	0.8542	0.8331		67.7	-0.0027	-0.0029		67.5	0.8701	0.8844	0.8505	0.885		67.488	0.0163	0.0179	0.0139	0.0173
	67.8	0.8539	0.8329		67.8	-0.0025	-0.0028		67.6	0.8721	0.8864	0.8522	0.8871		67.609	0.0162	0.0179	0.0139	0.0173
	67.9	0.8534	0.8326		67.9	-0.0022	-0.0026		67.7	0.8736	0.8879	0.8535	0.8887		67.699	0.0162	0.0179	0.0138	0.0172
	68	0.8531	0.8323		68	-0.0021	-0.0024		67.8	0.8752	0.8894	0.8549	0.8903		67.79	0.0161	0.0179	0.0138	0.0172
	68.1	0.8528	0.8321		68.1	-0.0019	-0.0022		67.9	0.8766	0.8909	0.8562	0.8919		67.88	0.016	0.0178	0.0138	0.0172
	68.2	0.8525	0.8319		68.2	-0.0017	-0.0019		67.9	0.8781	0.8919	0.8571	0.893		67.94	0.016	0.0178	0.0138	0.0172
	68.3	0.8524	0.8318		68.3	-0.0016	-0.0018		68.1	0.8797	0.8945	0.8593	0.8957		68.091	0.0159	0.0178	0.0137	0.0171
	68.4	0.8523	0.8317		68.4	-0.0014	-0.0016		68.2	0.8816	0.8956	0.8602	0.8968		68.151	0.0158	0.0177	0.0137	0.0171
	68.5	0.8522	0.8315		68.5	-0.0012	-0.0013		68.3	0.884	0.8978	0.8619	0.8989		68.272	0.0157	0.0177	0.0136	0.0171
	68.6	0.852	0.8314		68.6	-0.001	-0.0011		68.4	0.8849	0.8994	0.8632	0.9005		68.362	0.0157	0.0176	0.0136	0.017
	68.7	0.8519	0.8313		68.7	-0.0008	-0.0009		68.5	0.8867	0.9016	0.8648	0.9026		68.483	0.0156	0.0175	0.0135	0.0169
	68.8	0.8518	0.8311		68.8	-0.0006	-0.0006		68.6	0.8881	0.9032	0.866	0.9042		68.573	0.0156	0.0175	0.0134	0.0169
	68.9	0.8518	0.831		68.9	-0.0004	-0.0005		68.7	0.8891	0.9048	0.8671	0.9057		68.663	0.0155	0.0174	0.0133	0.0168
	69	0.8518	0.8309		69	-0.0003	-0.0003		68.8	0.8914	0.9065	0.8683	0.9072		68.754	0.0154	0.0173	0.0132	0.0167
	69.1	0.8519	0.8308		69.1	-0.0001	0		68.8	0.8927	0.9083	0.8695	0.9088		68.848	0.0154	0.0173	0.0132	0.0166
	69.2	0.852	0.8306		69.2	0.0001	0.0003		69	0.894	0.9107	0.871	0.9107		68.965	0.0153	0.0172	0.013	0.0165
	69.3	0.8523	0.8306		69.3	0.0003	0.0005		69.1	0.8954	0.9131	0.8725	0.9128		69.086	0.0152	0.0171	0.0129	0.0164
	69.4	0.8525	0.8306		69.4	0.0006	0.0007		69.2	0.8967	0.9155	0.8741	0.9148		69.206	0.0152	0.017	0.0128	0.0163
	69.5	0.8526	0.8306		69.5	0.0007	0.001		69.3	0.8985	0.9179	0.8757	0.9169		69.327	0.0151	0.0169	0.0127	0.0162
	69.6	0.8528	0.8307		69.6	0.0009	0.0012		69.4	0.9003	0.9195	0.8768	0.9184		69.417	0.015	0.0168	0.0126	0.0161
	69.7	0.8528	0.8309		69.7	0.0011	0.0014		69.5	0.9007	0.9211	0.878	0.9198		69.508	0.0149	0.0167	0.0125	0.016
	69.8	0.8529	0.831		69.8	0.0013	0.0016		69.6	0.9028	0.9227	0.8791	0.9213		69.598	0.0148	0.0166	0.0124	0.0159
	69.9	0.8532	0.8312		69.9	0.0017	0.0018		69.7	0.9041	0.9242	0.8803	0.9226		69.689	0.0147	0.0165	0.0122	0.0158
	70.1	0.8535	0.8315		70.1	0.0019	0.0021		69.8	0.9058	0.9257	0.8814	0.924		69.779	0.0146	0.0164	0.0121	0.0157
	70.1	0.8536	0.832		70.1	0.0021	0.0024		69.8	0.9071	0.9267	0.8822	0.9249		69.839	0.0145	0.0163	0.0121	0.0156
	70.2	0.8538	0.8322		70.2	0.0023	0.0025		70	0.9085	0.9285	0.8837	0.9267		69.96	0.0144	0.0162	0.0119	0.0154
	70.3	0.8539	0.8328		70.3	0.0024	0.0029		70.1	0.9093	0.9299	0.8849	0.9282		70.054	0.0144	0.0161	0.0118	0.0153
	70.4	0.8541	0.833		70.4	0.0026	0.003		70.2	0.9115	0.932	0.8868	0.9304		70.201	0.0142	0.0158	0.0116	0.0151
	70.5	0.8544	0.8333		70.5	0.0029	0.0032		70.3	0.9124	0.9333	0.888	0.9318		70.292	0.0142	0.0157	0.0115	0.015
	70.6	0.8548	0.8336		70.6	0.0031	0.0034		70.4	0.9141	0.9349	0.8894	0.9336		70.412	0.014	0.0155	0.0114	0.0147
	70.7	0.8554	0.834		70.7	0.0034	0.0036		70.5	0.9159	0.9358	0.8901	0.9344		70.473	0.0139	0.0154	0.0113	0.0147
	70.8	0.8559	0.8345		70.8	0.0036	0.0039		70.6	0.9173	0.9371	0.891	0.9357		70.563	0.0139	0.0152	0.0112	0.0145
	70.9	0.8563	0.835		70.9	0.0037	0.0041		70.7	0.9186	0.9386	0.892	0.9369		70.658	0.0138	0.0151	0.0111	0.0143
	71	0.8569	0.8353		71	0.0039	0.0042		70.8	0.9204	0.9405	0.8931	0.9386		70.778	0.0137	0.0148	0.0109	0.0141
	71.1	0.8578	0.836		71.1	0.0041	0.0045		70.9	0.9213	0.9424	0.8943	0.9403		70.895	0.0136	0.0146	0.0107	0.0139
	71.2	0.8586	0.8366		71.2	0.0044	0.0048		71	0.923	0.9433	0.8949	0.9411		70.956	0.0135	0.0145	0.0106	0.0137
	71.3	0.8592	0.8373		71.3	0.0046	0.005		71.1	0.9243	0.9452	0.8961	0.9429		71.076	0.0134	0.0143	0.0105	0.0135
	71.4	0.8597	0.8378		71.4	0.0048	0.0052		71.2	0.9264	0.9471	0.8973	0.9447		71.197	0.0132	0.0141	0.0103	0.0133
	71.5	0.8603	0.8381		71.5	0.005	0.0054		71.3	0.9276	0.9484	0.8982	0.9461		71.287	0.0132	0.014	0.0101	0.0131
	71.6	0.861	0.8387		71.6	0.0053	0.0056		71.3	0.9288	0.9493	0.8988	0.947		71.348	0.0131	0.0139	0.01	0.013
	71.7	0.8615	0.8393		71.7	0.0055	0.0058		71.5	0.93	0.951	0.9	0.9487		71.468	0.0129	0.0137	0.0099	0.0127
	71.8	0.8621	0.8397		71.8	0.0058	0.006		71.6	0.9308	0.9522	0.9009	0.95		71.559	0.0129	0.0135	0.0097	0.0125
	71.9	0.8623	0.8402		71.9	0.006	0.0061		71.7	0.9319	0.9538	0.9021	0.9517		71.683	0.0127	0.0134	0.0095	0.0123
	72	0.8627	0.8408		72	0.0062	0.0063		71.8	0.9338	0.9557	0.9036	0.9538		71.834	0.0125	0.0131	0.0093	0.012
	72.1	0.8632	0.8417		72.1	0.0065	0.0066		71.9	0.9353	0.9567	0.9045	0.955		71.921	0.0123	0.013	0.0092	0.0119
	72.2	0.8637	0.8421		72.2	0.0067	0.0067		72	0.9368	0.9577	0.9055	0.9562		72.012	0.0121	0.0129	0.009	0.0117
	72.3	0.8641	0.843		72.3	0.007	0.0069		72.1	0.9375	0.9584	0.9061	0.9568		72.072	0.012	0.0128	0.009	0.0116
	72.5	0.865	0.8432		72.5	0.0073	0.007		72.2	0.939	0.9597	0.9074	0.9582		72.193	0.0117	0.0126	0.0088	0.0113
	72.5	0.8653	0.844		72.5	0.0074	0.0072		72.3	0.9401	0.9604	0.908	0.9589		72.253	0.0115	0.0125	0.0087	0.0112
	72.6	0.8662	0.8449		72.6	0.0077	0.0074		72.4	0.9408	0.9621	0.9095	0.9604		72.408	0.0114	0.0123	0.0085	0.0109
	72.7	0.867	0.8455		72.7	0.0079	0.0075		72.5	0.9425	0.9629	0.9099	0.961		72.468	0.011	0.0122	0.0084	0.0108
	72.8	0.8679	0.8462		72.8	0.0081	0.0077		72.6	0.9432	0.9639	0.9107	0.9619		72.558	0.0109	0.012	0.0083	0.0107
	73	0.8693	0.847		73	0.0084	0.0078		72.7	0.9446	0.9657	0.9117	0.9632		72.706	0.0106	0.0118	0.008	0.0104
	73	0.87	0.8481		73	0.0085	0.008		72.8	0.9456	0.9668	0.9123	0.964		72.796	0.0104	0.0116	0.0079	0.0102
	73.1	0.8713	0.8492		73.1	0.0087	0.0082		72.9	0.9466	0.9683	0.9131	0.9651		72.917	0.0101	0.0114	0.0077	0.01
	73.2	0.872	0.85		73.2	0.0089	0.0084		73	0.9476	0.9691	0.9136	0.9656		72.977	0.0099	0.0113	0.0076	0.0099
	73.3	0.8738	0.8508		73.3	0.0092	0.0086		73.1	0.9483	0.9702	0.9142	0.9663		73.068	0.0098	0.0111	0.0074	0.0097
	73.5	0.8752	0.852		73.5	0.0094	0.0088		73.2	0.9496	0.9717	0.915	0.9672		73.189	0.0095	0.0109	0.0072	0.0095
	73.5	0.8758	0.8525		73.5	0.0095	0.0089		73.3	0.9508	0.9728	0.9156	0.968		73.279	0.0092	0.0107	0.0071	0.0093
	73.6	0.8767	0.8534		73.6	0.0097	0.0091		73.3	0.952	0.9736	0.916	0.9685		73.34	0.009	0.0106	0.0069	0.0092
	73.7	0.878	0.8546		73.7	0.0099	0.0093		73.5	0.9529	0.975	0.9167	0.9695		73.46	0.0088	0.0103	0.0067	0.009
	73.8	0.8788	0.8557		73.8	0.01	0.0096		73.6	0.9539	0.9764	0.9176	0.9706		73.581	0.0086	0.0101	0.0065	0.0087
	74	0.8803	0.8572		74	0.0103	0.0099		73.7	0.9547	0.9777	0.9184	0.9717		73.702	0.0084	0.0099	0.0063	0.0085
	74	0.8809	0.858		74	0.0104	0.01		73.8	0.9554	0.9783	0.9189	0.9722		73.762	0.0082	0.0098	0.0061	0.0084
	74.2	0.882	0.8586		74.2	0.0105	0.0101		73.9	0.9561	0.9798	0.9199	0.9735		73.913	0.0081	0.0095	0.0059	0.0082
	74.2	0.8829	0.8597		74.2	0.0107	0.0103		74	0.9569	0.9807	0.9205	0.9743		74.004	0.008	0.0093	0.0057	0.008
	74.3	0.8837	0.8606		74.3	0.0108	0.0105		74.1	0.9573	0.9813	0.921	0.9748		74.068	0.0079	0.0092	0.0056	0.0079
	74.4	0.8845	0.8611		74.4	0.0109	0.0106		74.2	0.9579	0.9825	0.9219	0.9758		74.189	0.0078	0.009	0.0054	0.0077
	74.5	0.8854	0.8622		74.5	0.011	0.0107		74.3	0.9587	0.9833	0.9226	0.9766		74.28	0.0076	0.0088	0.0052	0.0075
	74.7	0.8871	0.8631		74.7	0.0111	0.0108		74.4	0.9592	0.9844	0.9233	0.9775		74.396	0.0075	0.0086	0.005	0.0073
	74.7	0.8878	0.8643		74.7	0.0112	0.011		74.5	0.9599	0.9851	0.9239	0.9781		74.487	0.0074	0.0085	0.0049	0.0072
	74.9	0.8898	0.8656		74.9	0.0113	0.011		74.6	0.9602	0.9858	0.9243	0.9788		74.578	0.0073	0.0083	0.0047	0.007
	75	0.891	0.8666		75	0.0113	0.0111		74.7	0.9607	0.9865	0.9248	0.9794		74.668	0.0073	0.0081	0.0046	0.0069
	75	0.8918	0.8676		75	0.0114	0.0112		74.8	0.9613	0.9871	0.9251	0.9801		74.759	0.0071	0.0079	0.0045	0.0067
	75.2	0.8934	0.8684		75.2	0.0114	0.0112		74.9	0.9619	0.9879	0.9254	0.9809		74.88	0.007	0.0077	0.0043	0.0066
	75.3	0.895	0.8699		75.3	0.0115	0.0112		74.9	0.9625	0.9883	0.9256	0.9813		74.94	0.0069	0.0076	0.0042	0.0064
	75.4	0.8962	0.8715		75.4	0.0115	0.0112		75.1	0.9628	0.9894	0.9259	0.9824		75.091	0.0068	0.0073	0.004	0.0062
	75.5	0.8974	0.8733		75.5	0.0115	0.0112		75.2	0.9635	0.99	0.926	0.983		75.182	0.0067	0.0071	0.0039	0.006
	75.6	0.8986	0.8745		75.6	0.0115	0.0112		75.3	0.9642	0.9908	0.9263	0.9838		75.306	0.0065	0.0069	0.0037	0.0058
	75.6	0.8993	0.8759		75.6	0.0115	0.0112		75.4	0.9645	0.9912	0.9264	0.9842		75.363	0.0065	0.0068	0.0036	0.0057
	75.7	0.9009	0.8772		75.7	0.0115	0.0112		75.5	0.9653	0.9919	0.9267	0.985		75.484	0.0063	0.0066	0.0035	0.0055
	75.9	0.903	0.879		75.9	0.0115	0.0112		75.6	0.9662	0.9924	0.9269	0.9856		75.578	0.0061	0.0064	0.0033	0.0054
	76	0.904	0.8806		76	0.0115	0.0111		75.7	0.9667	0.9931	0.9272	0.9865		75.725	0.0061	0.0061	0.0031	0.0052
	76.1	0.9051	0.8815		76.1	0.0115	0.0111		75.8	0.9674	0.9932	0.9273	0.9867		75.756	0.0059	0.0061	0.0031	0.0051
	76.2	0.9061	0.8835		76.2	0.0115	0.011		75.9	0.9681	0.9938	0.9276	0.9873		75.877	0.0058	0.0059	0.0029	0.005
	76.2	0.9071	0.8844		76.2	0.0114	0.011		75.9	0.9687	0.9942	0.9277	0.9877		75.937	0.0057	0.0058	0.0028	0.0049
	76.3	0.9081	0.8856		76.3	0.0114	0.0109		76.1	0.9694	0.9949	0.9281	0.9883		76.058	0.0056	0.0056	0.0027	0.0047
	76.5	0.9102	0.8873		76.5	0.0113	0.0109		76.2	0.9701	0.9957	0.9286	0.9889		76.213	0.0055	0.0054	0.0025	0.0046
	76.6	0.911	0.888		76.6	0.0113	0.0108		76.3	0.9708	0.9964	0.929	0.9893		76.334	0.0054	0.0052	0.0024	0.0045
	76.7	0.9125	0.8893		76.7	0.0112	0.0107		76.4	0.9717	0.9967	0.9291	0.9894		76.39	0.0052	0.0051	0.0024	0.0044
	76.8	0.9136	0.8903		76.8	0.0111	0.0106		76.5	0.9726	0.9971	0.9294	0.9896		76.481	0.0051	0.005	0.0023	0.0043
	76.9	0.9147	0.8911		76.9	0.0111	0.0105		76.6	0.973	0.9976	0.9296	0.9899		76.575	0.005	0.0049	0.0022	0.0042
	77	0.9158	0.8921		77	0.011	0.0104		76.6	0.9737	0.9979	0.9298	0.99		76.636	0.0049	0.0048	0.0022	0.0042
	77.1	0.917	0.8932		77.1	0.0109	0.0103		76.8	0.9745	0.9986	0.93	0.9903		76.783	0.0047	0.0046	0.0021	0.004
	77.1	0.918	0.8941		77.1	0.0108	0.0101		76.9	0.9751	0.999	0.9302	0.9904		76.874	0.0046	0.0045	0.002	0.0039
	77.2	0.9192	0.895		77.2	0.0107	0.01		77	0.9758	0.9995	0.9303	0.9906		76.968	0.0044	0.0044	0.002	0.0039
	77.4	0.9206	0.8958		77.4	0.0105	0.0098		77.1	0.9763	0.9999	0.9304	0.9908		77.059	0.0043	0.0043	0.0019	0.0038
	77.5	0.9222	0.8967		77.5	0.0103	0.0096		77.2	0.9767	1.0003	0.9305	0.991		77.15	0.0042	0.0042	0.0019	0.0037
	77.6	0.9232	0.8972		77.6	0.0101	0.0095		77.3	0.9772	1.0009	0.9308	0.9912		77.267	0.004	0.004	0.0018	0.0035
	77.7	0.9245	0.8982		77.7	0.01	0.0092		77.4	0.9776	1.0015	0.9311	0.9915		77.422	0.0039	0.0039	0.0017	0.0034
	77.8	0.9251	0.8989		77.8	0.0098	0.009		77.5	0.9779	1.0019	0.9312	0.9917		77.512	0.0038	0.0038	0.0017	0.0033
	77.9	0.926	0.9002		77.9	0.0097	0.0087		77.6	0.9783	1.0023	0.9314	0.9919		77.63	0.0036	0.0037	0.0016	0.0032
	78	0.9268	0.901		78	0.0095	0.0085		77.7	0.9786	1.0024	0.9315	0.9921		77.69	0.0034	0.0036	0.0016	0.0031
	78.1	0.9279	0.9018		78.1	0.0093	0.0083		77.8	0.9787	1.0027	0.9316	0.9924		77.781	0.0033	0.0036	0.0015	0.0031
	78.2	0.9287	0.9026		78.2	0.0091	0.0081		77.9	0.9788	1.0029	0.9317	0.9928		77.872	0.0032	0.0035	0.0014	0.003
	78.2	0.9292	0.9039		78.2	0.009	0.0078		78	0.9788	1.0033	0.9319	0.9935		77.993	0.003	0.0034	0.0013	0.0029
	78.4	0.9302	0.9041		78.4	0.0087	0.0077		78.1	0.9788	1.0034	0.932	0.9939		78.053	0.0029	0.0034	0.0013	0.0028
	78.5	0.9316	0.9047		78.5	0.0083	0.0075		78.1	0.9789	1.0037	0.9321	0.9944		78.144	0.0027	0.0033	0.0012	0.0028
	78.6	0.9324	0.9062		78.6	0.0081	0.0071		78.3	0.9789	1.0043	0.9323	0.9953		78.299	0.0026	0.0032	0.0011	0.0027
	78.7	0.9332	0.9069		78.7	0.0079	0.0069		78.4	0.9789	1.0046	0.9324	0.9958		78.389	0.0026	0.0032	0.0011	0.0027
	78.8	0.934	0.9078		78.8	0.0077	0.0067		78.5	0.9789	1.005	0.9326	0.9962		78.48	0.0025	0.0031	0.001	0.0026
	78.9	0.935	0.9085		78.9	0.0074	0.0065		78.6	0.979	1.0053	0.9328	0.9967		78.601	0.0023	0.003	0.0009	0.0026
	78.9	0.9352	0.9089		78.9	0.0073	0.0064		78.7	0.979	1.0055	0.9329	0.997		78.692	0.0023	0.003	0.0009	0.0026
	79.1	0.9363	0.9098		79.1	0.007	0.0061		78.8	0.9791	1.0057	0.9331	0.9972		78.779	0.0022	0.003	0.0008	0.0025
	79.2	0.937	0.9108		79.2	0.0067	0.0059		78.9	0.9792	1.0058	0.9332	0.9975		78.873	0.0022	0.0029	0.0008	0.0025
	79.3	0.9378	0.9117		79.3	0.0064	0.0056		79	0.9793	1.0059	0.9334	0.9977		78.964	0.0021	0.0029	0.0008	0.0025
	79.4	0.9383	0.9123		79.4	0.0063	0.0054		79.1	0.9793	1.006	0.9335	0.9979		79.055	0.0021	0.0028	0.0007	0.0024
	79.5	0.9391	0.9127		79.5	0.006	0.0053		79.1	0.9795	1.0062	0.9336	0.9981		79.142	0.0021	0.0028	0.0007	0.0024
	79.6	0.9397	0.9135		79.6	0.0057	0.0051		79.3	0.9797	1.0064	0.9337	0.9983		79.293	0.002	0.0028	0.0007	0.0023
	79.7	0.9403	0.9142		79.7	0.0054	0.0048		79.4	0.9799	1.0067	0.9338	0.9982		79.418	0.002	0.0027	0.0006	0.0023
	79.8	0.9407	0.9147		79.8	0.0052	0.0047		79.5	0.9802	1.0068	0.9337	0.9983		79.478	0.0019	0.0027	0.0006	0.0023
	79.9	0.941	0.9151		79.9	0.005	0.0045		79.6	0.9803	1.0071	0.9336	0.9983		79.599	0.0019	0.0027	0.0006	0.0022
	80	0.9414	0.9154		80	0.0047	0.0042		79.7	0.9806	1.0071	0.9336	0.9983		79.656	0.0018	0.0026	0.0006	0.0021
	80.1	0.9417	0.9157		80.1	0.0045	0.0041		79.8	0.9809	1.0074	0.9334	0.9985		79.781	0.0018	0.0026	0.0005	0.0021
	80.1	0.9418	0.9159		80.1	0.0044	0.0039		79.9	0.9812	1.0077	0.9333	0.9987		79.871	0.0018	0.0025	0.0005	0.002
	80.3	0.9422	0.9161		80.3	0.0042	0.0037		80	0.9817	1.008	0.9332	0.9989		79.989	0.0017	0.0025	0.0004	0.0019
	80.4	0.9424	0.9163		80.4	0.004	0.0035		80.1	0.9821	1.0083	0.9331	0.9991		80.083	0.0017	0.0025	0.0004	0.0018
	80.5	0.9427	0.9165		80.5	0.0037	0.0032		80.1	0.9824	1.0085	0.933	0.9991		80.144	0.0016	0.0024	0.0003	0.0018
	80.6	0.943	0.9166		80.6	0.0035	0.003		80.3	0.9829	1.009	0.933	0.9993		80.261	0.0016	0.0024	0.0003	0.0017
	80.7	0.9434	0.9167		80.7	0.0033	0.0028		80.4	0.9831	1.0095	0.933	0.9994		80.382	0.0015	0.0024	0.0002	0.0016
	80.8	0.9435	0.9168		80.8	0.0032	0.0026		80.5	0.9835	1.0099	0.933	0.9994		80.477	0.0015	0.0023	0.0002	0.0015
	80.9	0.9439	0.9168		80.9	0.0029	0.0024		80.6	0.984	1.0103	0.9331	0.9995		80.594	0.0014	0.0023	0.0001	0.0015
	81	0.9442	0.9168		81	0.0028	0.0023		80.7	0.9844	1.0106	0.9332	0.9996		80.685	0.0014	0.0023	0.0001	0.0014
	81.1	0.9446	0.917		81.1	0.0026	0.0021		80.8	0.9846	1.0108	0.9332	0.9998		80.776	0.0013	0.0022	0	0.0014
	81.2	0.9448	0.9172		81.2	0.0024	0.0019		80.8	0.9848	1.011	0.9333	0.9999		80.84	0.0013	0.0022	0	0.0014
	81.3	0.9449	0.9174		81.3	0.0024	0.0018		81	0.9848	1.0113	0.9334	1.0002		80.961	0.0013	0.0022	0	0.0013
	81.4	0.9451	0.9176		81.4	0.0022	0.0017		81.1	0.9849	1.0116	0.9336	1.0005		81.082	0.0012	0.0021	0	0.0013
	81.5	0.9453	0.9178		81.5	0.002	0.0016		81.2	0.985	1.0119	0.9337	1.0007		81.173	0.0012	0.0021	-0.0001	0.0013
	81.6	0.9454	0.9179		81.6	0.0019	0.0015		81.3	0.9849	1.0123	0.9339	1.001		81.294	0.0011	0.0021	-0.0001	0.0013
	81.7	0.9454	0.918		81.7	0.0018	0.0015		81.4	0.985	1.0126	0.934	1.0012		81.411	0.0011	0.002	-0.0001	0.0012
	81.8	0.9455	0.9181		81.8	0.0017	0.0014		81.5	0.985	1.0127	0.934	1.0013		81.472	0.001	0.002	-0.0001	0.0012
	81.9	0.9456	0.9183		81.9	0.0016	0.0013		81.6	0.985	1.0129	0.934	1.0014		81.596	0.001	0.0019	-0.0001	0.0012
	82	0.9456	0.9184		82	0.0016	0.0013		81.7	0.985	1.013	0.934	1.0015		81.657	0.0009	0.0019	-0.0001	0.0011
	82.1	0.9457	0.9185		82.1	0.0015	0.0012		81.7	0.9849	1.013	0.934	1.0015		81.748	0.0008	0.0019	-0.0002	0.0011
	82.2	0.9457	0.9186		82.2	0.0014	0.0012		81.9	0.9849	1.0131	0.9339	1.0016		81.869	0.0007	0.0018	-0.0002	0.001
	82.4	0.946	0.9187		82.4	0.0014	0.0012		82	0.9848	1.0132	0.9338	1.0017		81.986	0.0006	0.0017	-0.0002	0.001
	82.4	0.946	0.9188		82.4	0.0014	0.0012		82.1	0.9848	1.0133	0.9338	1.0018		82.05	0.0005	0.0017	-0.0002	0.001
	82.5	0.9462	0.9189		82.5	0.0013	0.0012		82.2	0.9846	1.0134	0.9337	1.0019		82.172	0.0004	0.0016	-0.0003	0.0009
	82.6	0.9463	0.9188		82.6	0.0013	0.0011		82.3	0.9846	1.0136	0.9335	1.002		82.293	0.0003	0.0015	-0.0003	0.0008
	82.7	0.9465	0.9187		82.7	0.0012	0.0011		82.4	0.9845	1.0138	0.9334	1.002		82.38	0.0002	0.0014	-0.0004	0.0008
	82.8	0.9467	0.9186		82.8	0.0012	0.0011		82.5	0.9845	1.0138	0.9333	1.002		82.471	0.0001	0.0014	-0.0004	0.0007
	82.9	0.9468	0.9185		82.9	0.0012	0.0011		82.6	0.9843	1.0139	0.9331	1.0021		82.565	0	0.0013	-0.0005	0.0006
	83	0.9469	0.9185		83	0.0011	0.0011		82.7	0.9843	1.014	0.933	1.0022		82.656	-0.0001	0.0012	-0.0005	0.0006
	83.1	0.947	0.9186		83.1	0.0011	0.001		82.7	0.9842	1.014	0.9329	1.0024		82.743	-0.0002	0.0011	-0.0006	0.0005
	83.2	0.9471	0.9187		83.2	0.001	0.001		82.9	0.9841	1.0143	0.9329	1.0028		82.929	-0.0002	0.0009	-0.0007	0.0004
	83.3	0.9471	0.9188		83.3	0.001	0.001		83	0.9841	1.0144	0.9331	1.003		83.019	-0.0003	0.0008	-0.0008	0.0003
	83.4	0.9471	0.9189		83.4	0.001	0.001		83.1	0.9841	1.0145	0.9332	1.0033		83.141	-0.0004	0.0007	-0.0008	0.0002
	83.5	0.9471	0.9191		83.5	0.0009	0.0009		83.2	0.9841	1.0147	0.9332	1.0034		83.231	-0.0004	0.0006	-0.0009	0.0001
	83.6	0.9471	0.9193		83.6	0.0009	0.0009		83.3	0.9841	1.0147	0.9332	1.0033		83.292	-0.0004	0.0006	-0.0009	0.0001
	83.7	0.9472	0.9194		83.7	0.0009	0.0009		83.4	0.9842	1.0149	0.9333	1.0033		83.413	-0.0005	0.0004	-0.001	0
	83.8	0.9473	0.9197		83.8	0.0009	0.0009		83.5	0.9843	1.0149	0.9332	1.0032		83.47	-0.0005	0.0004	-0.0011	-0.0001
	83.9	0.9474	0.9199		83.9	0.0008	0.0008		83.6	0.9845	1.015	0.933	1.0031		83.595	-0.0005	0.0003	-0.0011	-0.0002
	84	0.9475	0.9203		84	0.0008	0.0008		83.7	0.9847	1.0151	0.9329	1.003		83.656	-0.0005	0.0002	-0.0012	-0.0002
	84.1	0.9476	0.9207		84.1	0.0009	0.0008		83.7	0.9848	1.0152	0.9327	1.0029		83.746	-0.0005	0.0001	-0.0012	-0.0003
	84.2	0.9478	0.9209		84.2	0.0009	0.0008		83.9	0.9848	1.0153	0.9323	1.0028		83.898	-0.0005	0	-0.0013	-0.0005
	84.3	0.9478	0.9211		84.3	0.0009	0.0008		84	0.9849	1.0154	0.9321	1.0028		83.989	-0.0005	-0.0001	-0.0014	-0.0005
	84.4	0.9479	0.9211		84.4	0.0009	0.0008		84.1	0.9849	1.0156	0.9319	1.0027		84.106	-0.0005	-0.0002	-0.0015	-0.0007
	84.5	0.9481	0.9212		84.5	0.0009	0.0007		84.2	0.9849	1.0157	0.9318	1.0026		84.197	-0.0005	-0.0002	-0.0015	-0.0007
	84.6	0.9483	0.9212		84.6	0.0009	0.0007		84.3	0.9848	1.0158	0.9316	1.0024		84.292	-0.0005	-0.0003	-0.0016	-0.0008
	84.7	0.9485	0.9213		84.7	0.001	0.0007		84.4	0.9847	1.0159	0.9312	1.0022		84.413	-0.0005	-0.0004	-0.0016	-0.001
	84.8	0.9487	0.9213		84.8	0.001	0.0007		84.5	0.9845	1.0159	0.9311	1.0022		84.47	-0.0005	-0.0004	-0.0017	-0.001
	84.9	0.9488	0.9213		84.9	0.001	0.0007		84.5	0.9844	1.0158	0.9309	1.0021		84.534	-0.0005	-0.0005	-0.0017	-0.0011
	85	0.9489	0.9213		85	0.001	0.0007		84.7	0.9841	1.0155	0.9306	1.002		84.686	-0.0005	-0.0006	-0.0018	-0.0012
	85.1	0.949	0.9213		85.1	0.001	0.0007		84.8	0.984	1.0153	0.9305	1.002		84.777	-0.0005	-0.0007	-0.0018	-0.0013
	85.3	0.9493	0.9212		85.3	0.001	0.0007		84.9	0.9838	1.0149	0.9305	1.0019		84.898	-0.0006	-0.0008	-0.0018	-0.0014
	85.3	0.9495	0.9211		85.3	0.001	0.0007		85	0.9836	1.0147	0.9305	1.0019		84.955	-0.0006	-0.0008	-0.0019	-0.0014
	85.4	0.9498	0.9211		85.4	0.001	0.0006		85.1	0.9834	1.0145	0.9304	1.0016		85.08	-0.0006	-0.0009	-0.0019	-0.0015
	85.5	0.95	0.921		85.5	0.001	0.0006		85.2	0.9833	1.0143	0.9304	1.0014		85.171	-0.0007	-0.001	-0.002	-0.0016
	85.6	0.9502	0.9211		85.6	0.001	0.0006		85.3	0.9832	1.0141	0.9301	1.0011		85.322	-0.0007	-0.0011	-0.002	-0.0017
	85.7	0.9503	0.9212		85.7	0.001	0.0006		85.4	0.9831	1.014	0.93	1.001		85.383	-0.0008	-0.0012	-0.002	-0.0017
	85.8	0.9505	0.9212		85.8	0.001	0.0006		85.4	0.9829	1.014	0.9298	1.0009		85.443	-0.0008	-0.0012	-0.0021	-0.0017
	85.9	0.9506	0.9213		85.9	0.001	0.0005		85.6	0.9828	1.0137	0.9293	1.0007		85.565	-0.0009	-0.0013	-0.0021	-0.0018
	86.1	0.9509	0.9213		86.1	0.0009	0.0005		85.7	0.9827	1.0133	0.9286	1.0005		85.716	-0.001	-0.0015	-0.0021	-0.0018
	86.1	0.9511	0.9213		86.1	0.0009	0.0005		85.8	0.9826	1.013	0.9282	1.0003		85.803	-0.001	-0.0015	-0.0021	-0.0018
	86.3	0.9515	0.9212		86.3	0.0009	0.0005		85.9	0.9825	1.0129	0.928	1.0001		85.864	-0.0011	-0.0016	-0.0022	-0.0019
	86.4	0.9518	0.9212		86.4	0.0009	0.0005		86	0.9825	1.0128	0.9276	0.9998		85.985	-0.0012	-0.0017	-0.0022	-0.0019
	86.4	0.952	0.9212		86.4	0.0009	0.0005		86.1	0.9826	1.0127	0.9272	0.9994		86.11	-0.0012	-0.0018	-0.0022	-0.0019
	86.5	0.9522	0.9212		86.5	0.0009	0.0005		86.2	0.9827	1.0128	0.927	0.9992		86.201	-0.0013	-0.0019	-0.0022	-0.002
	86.7	0.9526	0.9213		86.7	0.0009	0.0005		86.3	0.9827	1.0127	0.9268	0.9989		86.322	-0.0014	-0.0019	-0.0022	-0.002
	86.8	0.9528	0.9213		86.8	0.001	0.0005		86.4	0.9827	1.0126	0.9267	0.9986		86.417	-0.0015	-0.002	-0.0022	-0.002
	86.8	0.953	0.9213		86.8	0.001	0.0005		86.4	0.9827	1.0126	0.9267	0.9986		86.409	-0.0015	-0.002	-0.0022	-0.002
	86.9	0.9533	0.9213		86.9	0.001	0.0006		86.6	0.9827	1.0122	0.9265	0.9981		86.561	-0.0015	-0.0021	-0.0022	-0.0021
	87	0.9535	0.9213		87	0.001	0.0006		86.7	0.9827	1.0119	0.9263	0.9978		86.656	-0.0016	-0.0021	-0.0022	-0.0021
	87.1	0.9538	0.9214		87.1	0.0011	0.0006		86.8	0.9827	1.0114	0.926	0.9973		86.838	-0.0017	-0.0022	-0.0022	-0.0022
	87.3	0.9541	0.9215		87.3	0.0011	0.0006		86.9	0.9825	1.0113	0.9258	0.997		86.929	-0.0017	-0.0022	-0.0022	-0.0022
	87.4	0.9543	0.9218		87.4	0.0011	0.0007		87	0.9824	1.0112	0.9257	0.9968		87.02	-0.0018	-0.0022	-0.0022	-0.0022
	87.5	0.9544	0.922		87.5	0.0011	0.0007		87.1	0.9822	1.0112	0.9256	0.9967		87.111	-0.0018	-0.0022	-0.0023	-0.0022
	87.6	0.9544	0.9222		87.6	0.0011	0.0007		87.2	0.9819	1.0111	0.9255	0.9965		87.202	-0.0018	-0.0022	-0.0023	-0.0022
	87.6	0.9545	0.9224		87.6	0.0011	0.0007		87.3	0.9816	1.011	0.9254	0.9964		87.293	-0.0019	-0.0022	-0.0023	-0.0023
	87.7	0.9545	0.9225		87.7	0.0012	0.0008		87.4	0.9813	1.0108	0.9253	0.9963		87.384	-0.0019	-0.0022	-0.0023	-0.0023
	87.9	0.9547	0.9226		87.9	0.0012	0.0008		87.5	0.9811	1.0104	0.9251	0.9961		87.505	-0.002	-0.0021	-0.0023	-0.0023
	88	0.9548	0.9226		88	0.0012	0.0008		87.6	0.9808	1.01	0.9248	0.9961		87.596	-0.002	-0.0021	-0.0023	-0.0023
	88.1	0.9551	0.9226		88.1	0.0012	0.0008		87.7	0.9806	1.0097	0.9245	0.996		87.687	-0.0021	-0.0021	-0.0022	-0.0023
	88.2	0.9554	0.9227		88.2	0.0012	0.0008		87.8	0.9803	1.0094	0.9241	0.9958		87.778	-0.0021	-0.0021	-0.0022	-0.0023
	88.3	0.9558	0.9227		88.3	0.0012	0.0009		87.9	0.9801	1.0091	0.9237	0.9957		87.896	-0.0022	-0.0021	-0.0022	-0.0023
	88.4	0.9561	0.9228		88.4	0.0012	0.0009		88	0.9799	1.0089	0.9235	0.9956		87.96	-0.0022	-0.0021	-0.0022	-0.0023
	88.4	0.9564	0.9229		88.4	0.0012	0.0009		88.1	0.9796	1.0085	0.9233	0.9953		88.081	-0.0023	-0.0021	-0.0022	-0.0023
	88.5	0.9568	0.923		88.5	0.0012	0.0009		88.2	0.9793	1.0083	0.9232	0.995		88.172	-0.0024	-0.0021	-0.0022	-0.0024
	88.7	0.9572	0.9231		88.7	0.0013	0.0009		88.3	0.9791	1.008	0.9231	0.9947		88.263	-0.0024	-0.0021	-0.0023	-0.0024
	88.7	0.9575	0.9232		88.7	0.0013	0.0009		88.4	0.9787	1.0077	0.923	0.9944		88.351	-0.0025	-0.0021	-0.0023	-0.0024
	88.9	0.9578	0.9233		88.9	0.0013	0.0009		88.5	0.9782	1.0073	0.9229	0.994		88.476	-0.0026	-0.0021	-0.0023	-0.0025
	89	0.9581	0.9234		89	0.0014	0.0009		88.6	0.9779	1.0069	0.9227	0.9937		88.567	-0.0027	-0.0021	-0.0023	-0.0025
	89	0.9581	0.9236		89	0.0014	0.0009		88.7	0.9775	1.0066	0.9224	0.9934		88.658	-0.0028	-0.0022	-0.0024	-0.0025
	89.2	0.9583	0.9238		89.2	0.0014	0.0008		88.8	0.9772	1.0062	0.9221	0.9931		88.779	-0.0029	-0.0022	-0.0024	-0.0025
	89.2	0.9584	0.9239		89.2	0.0014	0.0008		88.9	0.9765	1.0059	0.9218	0.9927		88.901	-0.003	-0.0023	-0.0025	-0.0026
	89.4	0.9585	0.9241		89.4	0.0015	0.0008		89	0.9763	1.0057	0.9215	0.9924		89.022	-0.003	-0.0023	-0.0026	-0.0026
	89.5	0.9584	0.9242		89.5	0.0015	0.0007		89.1	0.9761	1.0056	0.9213	0.9921		89.113	-0.0031	-0.0023	-0.0026	-0.0026
	89.6	0.9583	0.9242		89.6	0.0015	0.0007		89.2	0.9757	1.0055	0.9211	0.992		89.204	-0.0032	-0.0024	-0.0026	-0.0026
	89.7	0.9583	0.9242		89.7	0.0015	0.0007		89.3	0.9754	1.0056	0.9209	0.9918		89.295	-0.0033	-0.0024	-0.0027	-0.0026
	89.8	0.9583	0.9242		89.8	0.0015	0.0006		89.4	0.9752	1.0056	0.9208	0.9917		89.356	-0.0034	-0.0024	-0.0027	-0.0026
	89.9	0.9585	0.9241		89.9	0.0015	0.0006		89.5	0.9751	1.0056	0.9204	0.9915		89.507	-0.0035	-0.0024	-0.0028	-0.0026
	89.9	0.9587	0.9241		89.9	0.0015	0.0006		89.6	0.9749	1.0057	0.9201	0.9913		89.598	-0.0035	-0.0024	-0.0028	-0.0026
	90.1	0.9592	0.9242		90.1	0.0016	0.0006		89.7	0.9748	1.0057	0.9199	0.9912		89.659	-0.0036	-0.0024	-0.0029	-0.0026
	90.2	0.9598	0.9243		90.2	0.0016	0.0006		89.8	0.9746	1.0057	0.9196	0.9909		89.78	-0.0037	-0.0024	-0.0029	-0.0026
	90.3	0.9602	0.9245		90.3	0.0016	0.0006		89.9	0.9743	1.0057	0.9193	0.9907		89.872	-0.0038	-0.0024	-0.003	-0.0026
	90.4	0.9605	0.9249		90.4	0.0016	0.0006		90	0.9742	1.0055	0.919	0.9903		89.993	-0.0038	-0.0024	-0.003	-0.0026
	90.5	0.9608	0.9251		90.5	0.0016	0.0006		90.1	0.974	1.0055	0.9188	0.9902		90.054	-0.0038	-0.0024	-0.003	-0.0026
	90.5	0.961	0.9254		90.5	0.0016	0.0005		90.2	0.9736	1.0052	0.9186	0.9895		90.179	-0.0039	-0.0023	-0.0031	-0.0025
	90.7	0.9614	0.9256		90.7	0.0015	0.0005		90.3	0.9732	1.005	0.9184	0.989		90.266	-0.004	-0.0023	-0.0031	-0.0025
	90.8	0.9618	0.9256		90.8	0.0015	0.0005		90.4	0.9729	1.0046	0.9181	0.9883		90.384	-0.004	-0.0023	-0.0031	-0.0025
	90.8	0.962	0.9257		90.8	0.0015	0.0005		90.4	0.9727	1.0044	0.9178	0.9879		90.448	-0.004	-0.0022	-0.0031	-0.0025
	91	0.9625	0.9256		91	0.0015	0.0005		90.6	0.9719	1.0039	0.9174	0.9873		90.57	-0.0041	-0.0022	-0.0031	-0.0025
	91.1	0.9629	0.9256		91.1	0.0015	0.0005		90.7	0.9717	1.003	0.9167	0.9867		90.722	-0.0041	-0.0022	-0.0031	-0.0026
	91.2	0.9632	0.9253		91.2	0.0015	0.0004		90.8	0.9709	1.0027	0.9165	0.9866		90.782	-0.0041	-0.0022	-0.0031	-0.0026
	91.3	0.9634	0.9252		91.3	0.0014	0.0004		90.9	0.9705	1.0019	0.916	0.9864		90.904	-0.0042	-0.0023	-0.0031	-0.0026
	91.4	0.9636	0.925		91.4	0.0014	0.0004		91	0.9699	1.0014	0.9156	0.9863		90.995	-0.0042	-0.0023	-0.0031	-0.0026
	91.5	0.9638	0.9249		91.5	0.0014	0.0003		91.1	0.9693	1.0009	0.9152	0.9862		91.09	-0.0042	-0.0023	-0.0031	-0.0027
	91.6	0.9639	0.9246		91.6	0.0013	0.0003		91.2	0.9688	1.0005	0.9148	0.986		91.177	-0.0042	-0.0024	-0.0031	-0.0027
	91.7	0.9641	0.9245		91.7	0.0013	0.0003		91.3	0.9681	1.0002	0.9145	0.9858		91.268	-0.0043	-0.0024	-0.0031	-0.0027
	91.8	0.9643	0.9243		91.8	0.0012	0.0003		91.4	0.9673	0.9999	0.9141	0.9857		91.355	-0.0043	-0.0025	-0.0031	-0.0028
	91.9	0.9646	0.9244		91.9	0.0012	0.0002		91.5	0.9668	0.9996	0.9135	0.9856		91.511	-0.0043	-0.0026	-0.0031	-0.0028
	92	0.9647	0.9245		92	0.0011	0.0002		91.6	0.9663	0.9995	0.9133	0.9856		91.572	-0.0043	-0.0026	-0.0031	-0.0028
	92.1	0.965	0.9248		92.1	0.0011	0.0003		91.7	0.9658	0.9993	0.9128	0.9856		91.693	-0.0044	-0.0027	-0.0032	-0.0028
	92.2	0.9651	0.925		92.2	0.001	0.0003		91.8	0.9653	0.9991	0.9125	0.9857		91.784	-0.0044	-0.0027	-0.0032	-0.0028
	92.3	0.9651	0.9253		92.3	0.001	0.0003		91.9	0.9646	0.999	0.9122	0.9855		91.876	-0.0044	-0.0028	-0.0032	-0.0028
	92.4	0.9651	0.9256		92.4	0.001	0.0003		92	0.9644	0.999	0.9118	0.9854		91.997	-0.0044	-0.0028	-0.0032	-0.0028
	92.5	0.9651	0.926		92.5	0.0009	0.0003		92.1	0.9637	0.999	0.9115	0.9851		92.088	-0.0044	-0.0028	-0.0032	-0.0028
	92.6	0.9651	0.9262		92.6	0.0009	0.0003		92.2	0.9633	0.999	0.9112	0.9848		92.179	-0.0044	-0.0028	-0.0032	-0.0027
	92.7	0.9651	0.9262		92.7	0.0009	0.0003		92.2	0.9626	0.999	0.9109	0.9845		92.24	-0.0044	-0.0028	-0.0033	-0.0027
	92.8	0.9652	0.9262		92.8	0.0009	0.0004		92.4	0.9622	0.9989	0.9106	0.9841		92.361	-0.0044	-0.0028	-0.0033	-0.0027
	92.9	0.9654	0.9262		92.9	0.0009	0.0004		92.5	0.962	0.9988	0.9105	0.9838		92.453	-0.0043	-0.0028	-0.0034	-0.0026
	93	0.9656	0.9261		93	0.0008	0.0004		92.6	0.9615	0.9985	0.9103	0.9832		92.608	-0.0043	-0.0028	-0.0034	-0.0026
	93.1	0.9657	0.926		93.1	0.0008	0.0004		92.7	0.9611	0.9984	0.9103	0.983		92.669	-0.0043	-0.0028	-0.0034	-0.0026
	93.2	0.9659	0.9258		93.2	0.0008	0.0004		92.8	0.9607	0.9979	0.91	0.9824		92.817	-0.0043	-0.0027	-0.0035	-0.0025
	93.3	0.966	0.9255		93.3	0.0008	0.0005		92.9	0.9605	0.9977	0.9099	0.9822		92.878	-0.0043	-0.0027	-0.0035	-0.0025
	93.4	0.9661	0.9254		93.4	0.0008	0.0005		93	0.9601	0.9974	0.9097	0.9818		92.969	-0.0043	-0.0027	-0.0035	-0.0025
	93.5	0.9664	0.9252		93.5	0.0008	0.0005		93.1	0.9597	0.997	0.9095	0.9814		93.06	-0.0043	-0.0027	-0.0036	-0.0024
	93.6	0.9668	0.9251		93.6	0.0007	0.0005		93.2	0.9595	0.9966	0.9092	0.9809		93.182	-0.0043	-0.0027	-0.0036	-0.0024
	93.7	0.9672	0.9252		93.7	0.0007	0.0005		93.3	0.959	0.9961	0.9089	0.9804		93.303	-0.0043	-0.0027	-0.0036	-0.0024
	93.8	0.9675	0.9253		93.8	0.0007	0.0006		93.4	0.9587	0.9957	0.9086	0.98		93.398	-0.0042	-0.0027	-0.0037	-0.0024
	93.9	0.9678	0.9256		93.9	0.0007	0.0006		93.5	0.9582	0.9953	0.9083	0.9797		93.486	-0.0042	-0.0027	-0.0037	-0.0023
	94	0.968	0.9257		94	0.0007	0.0006		93.6	0.9576	0.995	0.908	0.9793		93.577	-0.0042	-0.0027	-0.0037	-0.0023
	94.1	0.9683	0.9258		94.1	0.0006	0.0006		93.7	0.9572	0.9946	0.9077	0.979		93.668	-0.0042	-0.0026	-0.0037	-0.0023
	94.2	0.9685	0.9259		94.2	0.0006	0.0006		93.8	0.9566	0.9943	0.9074	0.9786		93.759	-0.0042	-0.0026	-0.0038	-0.0023
	94.3	0.9686	0.926		94.3	0.0006	0.0007		93.9	0.9562	0.9938	0.9066	0.9782		93.911	-0.0042	-0.0026	-0.0038	-0.0022
	94.4	0.9687	0.9261		94.4	0.0006	0.0007		94	0.9559	0.9934	0.9062	0.9781		94.006	-0.0041	-0.0026	-0.0039	-0.0022
	94.5	0.9689	0.9263		94.5	0.0006	0.0007		94.1	0.9553	0.9932	0.9058	0.9781		94.093	-0.0041	-0.0026	-0.0039	-0.0022
	94.6	0.969	0.9263		94.6	0.0005	0.0007		94.2	0.9547	0.993	0.9055	0.978		94.154	-0.0041	-0.0026	-0.0039	-0.0022
	94.7	0.9691	0.9265		94.7	0.0005	0.0007		94.3	0.9544	0.9928	0.9049	0.9779		94.276	-0.0041	-0.0026	-0.004	-0.0021
	94.8	0.9691	0.9266		94.8	0.0005	0.0008		94.4	0.9538	0.9926	0.9045	0.9778		94.367	-0.0041	-0.0026	-0.004	-0.0021
	94.9	0.9692			94.9	0.0005			94.5	0.9533	0.9923	0.9039	0.9777		94.489	-0.0041	-0.0026	-0.0041	-0.002
	95	0.9693			95	0.0005			94.5	0.9528	0.9922	0.9036	0.9776		94.549	-0.0041	-0.0026	-0.0041	-0.002
		94.7							94.7	0.9524	0.992	0.903	0.9775		94.671	-0.0041	-0.0026	-0.0041	-0.002
		94.8							94.8	0.9517	0.9918	0.9025	0.9773		94.792	-0.0041	-0.0026	-0.0042	-0.0019
		94.9							94.9	0.9512	0.9916	0.9022	0.9773		94.853	-0.004	-0.0026	-0.0042	-0.0019
		94.9							94.9	0.9505	0.9915	0.9017	0.9771		94.945	-0.004	-0.0026	-0.0043	-0.0019
		95.1							95.1	0.95	0.9912	0.9011	0.977		95.066	-0.004	-0.0026	-0.0043	-0.0018

## Sheet: Fig 4C, D, E
	Fig 4C						Fig 4D																										Fig 4E
	Hours post infection	Adjuvant	Vaccine 1	Vaccine 2	Vaccine 3		Hours post infection	Adjuvant						Vaccine 1						Vaccine 2						Vaccine 3							Adjuvant	Vaccine 1	Vaccine 2	Vaccine 3
	21	1					0	0	0	0	0	0	0	0	0	0	0	0		0	0	0	0	0		0	0	0	0	0			1200000	200	2000	200
	21	1					14	7	5.5	5.5	5.5	6.5	6.5	1	0.5	0.5	0.5	0		0.5	1	0.5	0.5	0.5		0	0	0	0.5	1			1000000	200	200	200
	21	1					18	9	8.5	8	7.5	7	7.5	0.5	0.5	1	0.5	0		1	1	1.5	1	0.5		0	0	0.5	0	0			1700000	1000	1000	200
	21	1					21	12.5	11.5	11	10.5	10	10.5	0.5	0.5	0.5	0.5	0		1	3	2	1	0.5		2.5	0	1	1	0			1200000	200	200	200
	21	1					25							0.5	0.5	0.5	0.5	0		1	4	3.5	1	0.5		2	0	0.5	0.5	0			2200000	200	200	200
	21	1					28							0.5	0.5	0.5	1.5	0		1	4	4	1	0.5		2	0.5	2	1	0			9000000			200
	36		0				36							0.5	0	2.5	0.5	0		0	3.5	3.5	0	1		4	0	2	1	0
	36		0
	36		0				Note 1: Each column represents an individual animal																										Note 1: Each row represents an individual animal
	36		0																														Note 2: No recoverable bacteria plotted as "200cfu/mL" so that data point is visible on the Log-scale graph. Lower limit of detection 1000cfu/mL
	36		0
	36			0
	36			0
	36			0
	36			0
	36			0
	36				0
	36				0
	36				0
	36				0
	36				0
	Note 1: Each row represents an individual animal
	Note 2: 1 represents animals that reached clinicial endpoint; 0 represents animals that did not reach clinical endpoint

[truncated: 6 more sheets: Fig 5A, Fig 5B, C, D, E, Fig 6A and 6B, Fig 7A and 7B, Fig 8, Fig 1 Sup]
